# Supplementary material for: Topographic organization of eye-position dependent gain fields in human visual cortex
Source: Nat Commun. 2022 Dec 24;13:7925. doi: 10.1038/s41467-022-35488-8 (PMC9789150; doi:10.1038/s41467-022-35488-8)
Supplement: Supplementary file 8 — Source Data [file 41467_2022_35488_MOESM8_ESM.xlsx]

## Sheet: Figure 1E
Stimulus time series						Bar on screen
Time	Version A		Version B			Version A		Version B
	X	Y	X	Y		Onset	Offset	Onset	Offset
0	-4.7069	-2.1423	3.8521	1.6685		10	44	13.333	39.333
0.166667	-4.7069	-2.1423	3.8521	1.6685		80.5	89.833	53.167	64.5
0.333333	-4.7069	-2.1423	3.8521	1.6685		103.5	127.33	78	114.5
0.5	-4.7069	-2.1423	3.8521	1.6685		137.83	163.67	141.5	175.33
0.666667	-4.7069	-2.1423	3.8521	1.6685		184.83	208.5	196.33	226.33
0.833333	-4.7069	-2.1423	3.8521	1.6685		230	239.5	250.33	259.83
1	-4.7069	-2.1423	3.8521	1.6685		253.17	276.83	283.5	329.5
1.16667	-4.7069	-2.1423	3.8521	1.6685		287.33	333.5
1.33333	-4.7069	-2.1423	3.8521	1.6685
1.5	-4.7069	-2.1423	3.8521	1.6685
1.66667	-4.7069	-2.1423	3.8521	1.6685
1.83333	-4.7069	-2.1423	3.8521	1.6685
2	-4.7069	-2.1423	3.8521	1.6685
2.16667	-4.7069	-2.1423	3.8521	1.6685
2.33333	-4.7069	-2.1423	3.8521	1.6685
2.5	-4.7069	-2.1423	3.8521	1.6685
2.66667	-4.7069	-2.1423	3.8521	1.6685
2.83333	-4.7069	-2.1423	3.8521	1.6685
3	-4.7069	-2.1423	3.8521	1.6685
3.16667	-4.7069	-2.1423	3.8521	1.6685
3.33333	-4.7069	-2.1423	3.8521	1.6685
3.5	-4.7069	-2.1423	3.8521	1.6685
3.66667	-4.7069	-2.1423	3.8521	1.6685
3.83333	-4.7069	-2.1423	3.8521	1.6685
4	-4.7069	-2.1423	3.8521	1.6685
4.16667	-4.7069	-2.1423	3.8521	1.6685
4.33333	-4.7069	-2.1423	3.8521	1.6685
4.5	-4.7069	-2.1423	3.8521	1.6685
4.66667	-4.7069	-2.1423	3.8521	1.6685
4.83333	-4.7069	-2.1423	3.8521	1.6685
5	-4.7069	-2.1423	3.8521	1.6685
5.16667	-4.7069	-2.1423	3.8521	1.6685
5.33333	-4.7069	-2.1423	3.8521	1.6685
5.5	-4.7069	-2.1423	3.8521	1.6685
5.66667	-4.7069	-2.1423	3.8521	1.6685
5.83333	-4.7069	-2.1423	3.8521	1.6685
6	-4.7069	-2.1423	3.8521	1.6685
6.16667	-4.7069	-2.1423	3.8521	1.6685
6.33333	-4.7069	-2.1423	3.8521	1.6685
6.5	-4.7069	-2.1423	3.8521	1.6685
6.66667	-4.7069	-2.1423	3.8521	1.6685
6.83333	-4.7069	-2.1423	3.8521	1.6685
7	-4.7069	-2.1423	3.8521	1.6685
7.16667	-4.7069	-2.1423	3.8521	1.6685
7.33333	-4.7069	-2.1423	3.8521	1.6685
7.5	-4.7069	-2.1423	3.8521	1.6685
7.66667	-4.7069	-2.1423	3.8521	1.6685
7.83333	-4.7069	-2.1423	3.8521	1.6685
8	-4.7069	-2.1423	3.8521	1.6685
8.16667	-4.7069	-2.1423	3.8521	1.6685
8.33333	-4.7069	-2.1423	3.8521	1.6685
8.5	-4.7069	-2.1423	3.8521	1.6685
8.66667	-4.7069	-2.1423	3.8521	1.6685
8.83333	-4.7069	-2.1423	3.8521	1.6685
9	-4.7069	-2.1423	3.8521	1.6685
9.16667	-4.7069	-2.1423	3.8521	1.6685
9.33333	-4.7069	-2.1423	3.8521	1.6685
9.5	-4.7069	-2.1423	3.8521	1.6685
9.66667	-4.7069	-2.1423	3.8521	1.6685
9.83333	-4.7069	-2.1423	3.8521	1.6685
10	-4.7069	-2.1423	3.8521	1.6685
10.1667	-4.7069	-2.1423	3.8521	1.6685
10.3333	-4.7069	-2.1423	3.8521	1.6685
10.5	-4.7069	-2.1423	3.8521	1.6685
10.6667	-4.7069	-2.1423	3.8521	1.6685
10.8333	-4.7069	-2.1423	3.8521	1.6685
11	-4.7069	-2.1423	3.8521	1.6685
11.1667	-4.7069	-2.1423	3.8521	1.6685
11.3333	-4.7069	-2.1423	3.8521	1.6685
11.5	-4.7069	-2.1423	3.8521	1.6685
11.6667	-4.7069	-2.1423	3.8521	1.6685
11.8333	-4.7069	-2.1423	3.8521	1.6685
12	-4.7069	-2.1423	3.8521	1.6685
12.1667	-4.7069	-2.1423	3.8521	1.6685
12.3333	-4.7069	-2.1423	3.8521	1.6685
12.5	-4.7069	-2.1423	3.8521	1.6685
12.6667	-4.7069	-2.1423	3.8521	1.6685
12.8333	-4.7069	-2.1423	3.8521	1.6685
13	-4.7069	-2.1423	3.8521	1.6685
13.1667	-4.7069	-2.1423	3.8521	1.6685
13.3333	-4.7069	-2.1423	3.8521	1.6685
13.5	-4.7069	-2.1423	3.8521	1.6685
13.6667	-4.7069	-2.1423	3.8521	1.6685
13.8333	-4.7069	-2.1423	3.8521	1.6685
14	-4.7069	-2.1423	3.8521	1.6685
14.1667	-4.7069	-2.1423	3.8521	1.6685
14.3333	-4.7069	-2.1423	3.8521	1.6685
14.5	-4.7069	-2.1423	3.8521	1.6685
14.6667	-4.7069	-2.1423	3.8521	1.6685
14.8333	-4.7069	-2.1423	3.8521	1.6685
15	-4.7069	-2.1423	3.8521	1.6685
15.1667	-4.7069	-2.1423	3.8521	1.6685
15.3333	-4.7069	-2.1423	3.8521	1.6685
15.5	-4.7069	-2.1423	3.8521	1.6685
15.6667	-4.7069	-2.1423	3.8521	1.6685
15.8333	-4.7069	-2.1423	3.8521	1.6685
16	-4.7069	-2.1423	3.8521	1.6685
16.1667	-4.7069	-2.1423	3.8521	1.6685
16.3333	-4.7069	-2.1423	3.8521	1.6685
16.5	-4.7069	-2.1423	3.8521	1.6685
16.6667	-4.7069	-2.1423	3.8521	1.6685
16.8333	-4.7069	-2.1423	3.8521	1.6685
17	-4.7069	-2.1423	3.8521	1.6685
17.1667	-4.7069	-2.1423	3.8521	1.6685
17.3333	-4.7069	-2.1423	3.8521	1.6685
17.5	-4.7069	-2.1423	3.8521	1.6685
17.6667	-4.7069	-2.1423	3.8521	1.6685
17.8333	-4.7069	-2.1423	3.8521	1.6685
18	-4.7069	-2.1423	3.8521	1.6685
18.1667	-4.7069	-2.1423	3.8521	1.6685
18.3333	-4.7069	-2.1423	3.8521	1.6685
18.5	-4.7069	-2.1423	3.8521	1.6685
18.6667	-4.7069	-2.1423	3.8521	1.6685
18.8333	-4.7069	-2.1423	3.8521	1.6685
19	-4.7069	-2.1423	3.8521	1.6685
19.1667	-4.7069	-2.1423	3.8521	1.6685
19.3333	-4.7069	-2.1423	3.8521	1.6685
19.5	-4.7069	-2.1423	3.8521	1.6685
19.6667	-4.7069	-2.1423	3.8521	1.6685
19.8333	-4.7069	-2.1423	3.8521	1.6685
20	-4.7069	-2.1423	3.8521	1.6685
20.1667	-3.5019	-1.4419	2.5337	1.2154
20.3333	-3.5019	-1.4419	2.5337	1.2154
20.5	-3.5019	-1.4419	2.5337	1.2154
20.6667	-3.5019	-1.4419	2.5337	1.2154
20.8333	-3.5019	-1.4419	2.5337	1.2154
21	-3.5019	-1.4419	2.5337	1.2154
21.1667	-3.5019	-1.4419	2.5337	1.2154
21.3333	-3.5019	-1.4419	2.5337	1.2154
21.5	-3.5019	-1.4419	2.5337	1.2154
21.6667	-3.5019	-1.4419	2.5337	1.2154
21.8333	-2.3792	-0.79307	1.3081	0.79307
22	-2.3792	-0.79307	1.3081	0.79307
22.1667	-2.3792	-0.79307	1.3081	0.79307
22.3333	-2.3792	-0.79307	1.3081	0.79307
22.5	-2.3792	-0.79307	1.3081	0.79307
22.6667	-2.3792	-0.79307	1.3081	0.79307
22.8333	-2.3792	-0.79307	1.3081	0.79307
23	-2.3792	-0.79307	1.3081	0.79307
23.1667	-2.3792	-0.79307	1.3081	0.79307
23.3333	-2.3792	-0.79307	1.3081	0.79307
23.5	-1.1742	-0.103	0	0.33989
23.6667	-1.1742	-0.103	0	0.33989
23.8333	-1.1742	-0.103	0	0.33989
24	-1.1742	-0.103	0	0.33989
24.1667	-1.1742	-0.103	0	0.33989
24.3333	-1.1742	-0.103	0	0.33989
24.5	-1.1742	-0.103	0	0.33989
24.6667	-1.1742	-0.103	0	0.33989
24.8333	-1.1742	-0.103	0	0.33989
25	-0.051498	0.54588	-1.236	-0.082397
25.1667	-0.051498	0.54588	-1.236	-0.082397
25.3333	-0.051498	0.54588	-1.236	-0.082397
25.5	-0.051498	0.54588	-1.236	-0.082397
25.6667	-0.051498	0.54588	-1.236	-0.082397
25.8333	-0.051498	0.54588	-1.236	-0.082397
26	-0.051498	0.54588	-1.236	-0.082397
26.1667	-0.051498	0.54588	-1.236	-0.082397
26.3333	-0.051498	0.54588	-1.236	-0.082397
26.5	-0.051498	0.54588	-1.236	-0.082397
26.6667	1.1536	1.2463	-2.544	-0.53558
26.8333	1.1536	1.2463	-2.544	-0.53558
27	1.1536	1.2463	-2.544	-0.53558
27.1667	1.1536	1.2463	-2.544	-0.53558
27.3333	1.1536	1.2463	-2.544	-0.53558
27.5	1.1536	1.2463	-2.544	-0.53558
27.6667	1.1536	1.2463	-2.544	-0.53558
27.8333	1.1536	1.2463	-2.544	-0.53558
28	1.1536	1.2463	-2.544	-0.53558
28.1667	2.2762	1.8951	-3.7697	-0.95787
28.3333	2.2762	1.8951	-3.7697	-0.95787
28.5	2.2762	1.8951	-3.7697	-0.95787
28.6667	2.2762	1.8951	-3.7697	-0.95787
28.8333	2.2762	1.8951	-3.7697	-0.95787
29	2.2762	1.8951	-3.7697	-0.95787
29.1667	2.2762	1.8951	-3.7697	-0.95787
29.3333	2.2762	1.8951	-3.7697	-0.95787
29.5	2.2762	1.8951	-3.7697	-0.95787
29.6667	2.2762	1.8951	-3.7697	-0.95787
29.8333	3.4813	2.5852	-5.088	-1.411
30	3.4813	2.5852	-5.088	-1.411
30.1667	3.4813	2.5852	-5.088	-1.411
30.3333	3.4813	2.5852	-5.088	-1.411
30.5	3.4813	2.5852	-5.088	-1.411
30.6667	3.4813	2.5852	-5.088	-1.411
30.8333	3.4813	2.5852	-5.088	-1.411
31	3.4813	2.5852	-5.088	-1.411
31.1667	3.4813	2.5852	-5.088	-1.411
31.3333	3.4813	2.5852	-5.088	-1.411
31.5	4.6039	3.2341	-6.3137	-1.8333
31.6667	4.6039	3.2341	-6.3137	-1.8333
31.8333	4.6039	3.2341	-6.3137	-1.8333
32	4.6039	3.2341	-6.3137	-1.8333
32.1667	4.6039	3.2341	-6.3137	-1.8333
32.3333	4.6039	3.2341	-6.3137	-1.8333
32.5	4.6039	3.2341	-6.3137	-1.8333
32.6667	4.6039	3.2341	-6.3137	-1.8333
32.8333	4.6039	3.2341	-6.3137	-1.8333
33	3.2856	2.8118	-6.3137	-1.8333
33.1667	3.2856	2.8118	-6.3137	-1.8333
33.3333	3.2856	2.8118	-6.3137	-1.8333
33.5	3.2856	2.8118	-6.3137	-1.8333
33.6667	3.2856	2.8118	-6.3137	-1.8333
33.8333	3.2856	2.8118	-6.3137	-1.8333
34	3.2856	2.8118	-6.3137	-1.8333
34.1667	3.2856	2.8118	-6.3137	-1.8333
34.3333	3.2856	2.8118	-6.3137	-1.8333
34.5	3.2856	2.8118	-6.3137	-1.8333
34.6667	2.0496	2.4101	-6.3137	-1.8333
34.8333	2.0496	2.4101	-6.3137	-1.8333
35	2.0496	2.4101	-6.3137	-1.8333
35.1667	2.0496	2.4101	-6.3137	-1.8333
35.3333	2.0496	2.4101	-6.3137	-1.8333
35.5	2.0496	2.4101	-6.3137	-1.8333
35.6667	2.0496	2.4101	-6.3137	-1.8333
35.8333	2.0496	2.4101	-6.3137	-1.8333
36	2.0496	2.4101	-6.3137	-1.8333
36.1667	0.73127	1.9775	-6.3137	-1.8333
36.3333	0.73127	1.9775	-6.3137	-1.8333
36.5	0.73127	1.9775	-6.3137	-1.8333
36.6667	0.73127	1.9775	-6.3137	-1.8333
36.8333	0.73127	1.9775	-6.3137	-1.8333
37	0.73127	1.9775	-6.3137	-1.8333
37.1667	0.73127	1.9775	-6.3137	-1.8333
37.3333	0.73127	1.9775	-6.3137	-1.8333
37.5	0.73127	1.9775	-6.3137	-1.8333
37.6667	0.73127	1.9775	-6.3137	-1.8333
37.8333	-0.50468	1.5758	-6.3137	-1.8333
38	-0.50468	1.5758	-6.3137	-1.8333
38.1667	-0.50468	1.5758	-6.3137	-1.8333
38.3333	-0.50468	1.5758	-6.3137	-1.8333
38.5	-0.50468	1.5758	-6.3137	-1.8333
38.6667	-0.50468	1.5758	-6.3137	-1.8333
38.8333	-0.50468	1.5758	-6.3137	-1.8333
39	-0.50468	1.5758	-6.3137	-1.8333
39.1667	-0.50468	1.5758	-6.3137	-1.8333
39.3333	-0.50468	1.5758	-6.3137	-1.8333
39.5	-1.823	1.1433	-6.3137	-1.8333
39.6667	-1.823	1.1433	-6.3137	-1.8333
39.8333	-1.823	1.1433	-6.3137	-1.8333
40	-1.823	1.1433	-6.3137	-1.8333
40.1667	-1.823	1.1433	-6.3137	-1.8333
40.3333	-1.823	1.1433	-6.3137	-1.8333
40.5	-1.823	1.1433	-6.3137	-1.8333
40.6667	-1.823	1.1433	-6.3137	-1.8333
40.8333	-1.823	1.1433	-6.3137	-1.8333
41	-3.059	0.74157	-6.3137	-1.8333
41.1667	-3.059	0.74157	-6.3137	-1.8333
41.3333	-3.059	0.74157	-6.3137	-1.8333
41.5	-3.059	0.74157	-6.3137	-1.8333
41.6667	-3.059	0.74157	-6.3137	-1.8333
41.8333	-3.059	0.74157	-6.3137	-1.8333
42	-3.059	0.74157	-6.3137	-1.8333
42.1667	-3.059	0.74157	-6.3137	-1.8333
42.3333	-3.059	0.74157	-6.3137	-1.8333
42.5	-3.059	0.74157	-6.3137	-1.8333
42.6667	-4.3876	0.31929	-6.3137	-1.8333
42.8333	-4.3876	0.31929	-6.3137	-1.8333
43	-4.3876	0.31929	-6.3137	-1.8333
43.1667	-4.3876	0.31929	-6.3137	-1.8333
43.3333	-4.3876	0.31929	-6.3137	-1.8333
43.5	-4.3876	0.31929	-6.3137	-1.8333
43.6667	-4.3876	0.31929	-6.3137	-1.8333
43.8333	-4.3876	0.31929	-6.3137	-1.8333
44	-4.3876	0.31929	-6.3137	-1.8333
44.1667	-5.6236	-0.082397	-6.3137	-1.8333
44.3333	-5.6236	-0.082397	-6.3137	-1.8333
44.5	-5.6236	-0.082397	-6.3137	-1.8333
44.6667	-5.6236	-0.082397	-6.3137	-1.8333
44.8333	-5.6236	-0.082397	-6.3137	-1.8333
45	-5.6236	-0.082397	-6.3137	-1.8333
45.1667	-5.6236	-0.082397	-6.3137	-1.8333
45.3333	-5.6236	-0.082397	-6.3137	-1.8333
45.5	-5.6236	-0.082397	-6.3137	-1.8333
45.6667	-5.6236	-0.082397	-6.3137	-1.8333
45.8333	-5.6236	-0.082397	-6.3137	-1.8333
46	-5.6236	-0.082397	-6.3137	-1.8333
46.1667	-5.6236	-0.082397	-6.3137	-1.8333
46.3333	-5.6236	-0.082397	-6.3137	-1.8333
46.5	-5.6236	-0.082397	-6.3137	-1.8333
46.6667	-5.6236	-0.082397	-6.3137	-1.8333
46.8333	-5.6236	-0.082397	-6.3137	-1.8333
47	-5.6236	-0.082397	-6.3137	-1.8333
47.1667	-5.6236	-0.082397	-6.3137	-1.8333
47.3333	-5.6236	-0.082397	-6.3137	-1.8333
47.5	-5.6236	-0.082397	-6.3137	-1.8333
47.6667	-5.6236	-0.082397	-6.3137	-1.8333
47.8333	-5.6236	-0.082397	-6.3137	-1.8333
48	-5.6236	-0.082397	-6.3137	-1.8333
48.1667	-5.6236	-0.082397	-6.3137	-1.8333
48.3333	-5.6236	-0.082397	-6.3137	-1.8333
48.5	-5.6236	-0.082397	-6.3137	-1.8333
48.6667	-5.6236	-0.082397	-6.3137	-1.8333
48.8333	-5.6236	-0.082397	-6.3137	-1.8333
49	-5.6236	-0.082397	-6.3137	-1.8333
49.1667	-5.6236	-0.082397	-6.3137	-1.8333
49.3333	-5.6236	-0.082397	-6.3137	-1.8333
49.5	-5.6236	-0.082397	-6.3137	-1.8333
49.6667	-5.6236	-0.082397	-6.3137	-1.8333
49.8333	-5.6236	-0.082397	-6.3137	-1.8333
50	-5.6236	-0.082397	-6.3137	-1.8333
50.1667	-5.6236	-0.082397	-6.3137	-1.8333
50.3333	-5.6236	-0.082397	-6.3137	-1.8333
50.5	-5.6236	-0.082397	-6.3137	-1.8333
50.6667	-5.6236	-0.082397	-6.3137	-1.8333
50.8333	-5.6236	-0.082397	-6.3137	-1.8333
51	-5.6236	-0.082397	-6.3137	-1.8333
51.1667	-5.6236	-0.082397	-6.3137	-1.8333
51.3333	-5.6236	-0.082397	-6.3137	-1.8333
51.5	-5.6236	-0.082397	-6.3137	-1.8333
51.6667	-5.6236	-0.082397	-6.3137	-1.8333
51.8333	-5.6236	-0.082397	-6.3137	-1.8333
52	-5.6236	-0.082397	-6.3137	-1.8333
52.1667	-5.6236	-0.082397	-6.3137	-1.8333
52.3333	-5.6236	-0.082397	-6.3137	-1.8333
52.5	-5.6236	-0.082397	-6.3137	-1.8333
52.6667	-5.6236	-0.082397	-6.3137	-1.8333
52.8333	-5.6236	-0.082397	-6.3137	-1.8333
53	-5.6236	-0.082397	-6.3137	-1.8333
53.1667	-5.6236	-0.082397	-6.3137	-1.8333
53.3333	-5.6236	-0.082397	-6.3137	-1.8333
53.5	-5.6236	-0.082397	-6.3137	-1.8333
53.6667	-5.6236	-0.082397	-6.3137	-1.8333
53.8333	-5.6236	-0.082397	-6.3137	-1.8333
54	-5.6236	-0.082397	-6.3137	-1.8333
54.1667	-5.6236	-0.082397	-6.3137	-1.8333
54.3333	-5.6236	-0.082397	-6.3137	-1.8333
54.5	-5.6236	-0.082397	-6.3137	-1.8333
54.6667	-5.6236	-0.082397	-6.3137	-1.8333
54.8333	-5.6236	-0.082397	-6.3137	-1.8333
55	-5.6236	-0.082397	-6.3137	-1.8333
55.1667	-5.6236	-0.082397	-6.3137	-1.8333
55.3333	-5.6236	-0.082397	-6.3137	-1.8333
55.5	-5.6236	-0.082397	-6.3137	-1.8333
55.6667	-5.6236	-0.082397	-6.3137	-1.8333
55.8333	-5.6236	-0.082397	-6.3137	-1.8333
56	-5.6236	-0.082397	-6.3137	-1.8333
56.1667	-5.6236	-0.082397	-6.3137	-1.8333
56.3333	-5.6236	-0.082397	-6.3137	-1.8333
56.5	-5.6236	-0.082397	-4.9335	-1.7097
56.6667	-5.6236	-0.082397	-4.9335	-1.7097
56.8333	-5.6236	-0.082397	-4.9335	-1.7097
57	-5.6236	-0.082397	-4.9335	-1.7097
57.1667	-5.6236	-0.082397	-4.9335	-1.7097
57.3333	-5.6236	-0.082397	-4.9335	-1.7097
57.5	-5.6236	-0.082397	-4.9335	-1.7097
57.6667	-5.6236	-0.082397	-4.9335	-1.7097
57.8333	-5.6236	-0.082397	-4.9335	-1.7097
58	-5.6236	-0.082397	-3.6358	-1.5964
58.1667	-5.6236	-0.082397	-3.6358	-1.5964
58.3333	-5.6236	-0.082397	-3.6358	-1.5964
58.5	-5.6236	-0.082397	-3.6358	-1.5964
58.6667	-5.6236	-0.082397	-3.6358	-1.5964
58.8333	-5.6236	-0.082397	-3.6358	-1.5964
59	-5.6236	-0.082397	-3.6358	-1.5964
59.1667	-5.6236	-0.082397	-3.6358	-1.5964
59.3333	-5.6236	-0.082397	-3.6358	-1.5964
59.5	-5.6236	-0.082397	-3.6358	-1.5964
59.6667	-5.6236	-0.082397	-2.2556	-1.4831
59.8333	-5.6236	-0.082397	-2.2556	-1.4831
60	-5.6236	-0.082397	-2.2556	-1.4831
60.1667	-5.6236	-0.082397	-2.2556	-1.4831
60.3333	-5.6236	-0.082397	-2.2556	-1.4831
60.5	-5.6236	-0.082397	-2.2556	-1.4831
60.6667	-5.6236	-0.082397	-2.2556	-1.4831
60.8333	-5.6236	-0.082397	-2.2556	-1.4831
61	-5.6236	-0.082397	-2.2556	-1.4831
61.1667	-5.6236	-0.082397	-0.95787	-1.3699
61.3333	-5.6236	-0.082397	-0.95787	-1.3699
61.5	-5.6236	-0.082397	-0.95787	-1.3699
61.6667	-5.6236	-0.082397	-0.95787	-1.3699
61.8333	-5.6236	-0.082397	-0.95787	-1.3699
62	-5.6236	-0.082397	-0.95787	-1.3699
62.1667	-5.6236	-0.082397	-0.95787	-1.3699
62.3333	-5.6236	-0.082397	-0.95787	-1.3699
62.5	-5.6236	-0.082397	-0.95787	-1.3699
62.6667	-5.6236	-0.082397	-0.95787	-1.3699
62.8333	-5.6236	-0.082397	0.42228	-1.2463
63	-5.6236	-0.082397	0.42228	-1.2463
63.1667	-5.6236	-0.082397	0.42228	-1.2463
63.3333	-5.6236	-0.082397	0.42228	-1.2463
63.5	-5.6236	-0.082397	0.42228	-1.2463
63.6667	-5.6236	-0.082397	0.42228	-1.2463
63.8333	-5.6236	-0.082397	0.42228	-1.2463
64	-5.6236	-0.082397	0.42228	-1.2463
64.1667	-5.6236	-0.082397	0.42228	-1.2463
64.3333	-5.6236	-0.082397	0.42228	-1.2463
64.5	-5.6236	-0.082397	1.72	-1.133
64.6667	-5.6236	-0.082397	1.72	-1.133
64.8333	-5.6236	-0.082397	1.72	-1.133
65	-5.6236	-0.082397	1.72	-1.133
65.1667	-5.6236	-0.082397	1.72	-1.133
65.3333	-5.6236	-0.082397	1.72	-1.133
65.5	-5.6236	-0.082397	1.72	-1.133
65.6667	-5.6236	-0.082397	1.72	-1.133
65.8333	-5.6236	-0.082397	1.72	-1.133
66	-5.6236	-0.082397	3.1002	-1.0094
66.1667	-5.6236	-0.082397	3.1002	-1.0094
66.3333	-5.6236	-0.082397	3.1002	-1.0094
66.5	-5.6236	-0.082397	3.1002	-1.0094
66.6667	-5.6236	-0.082397	3.1002	-1.0094
66.8333	-5.6236	-0.082397	3.1002	-1.0094
67	-5.6236	-0.082397	3.1002	-1.0094
67.1667	-5.6236	-0.082397	3.1002	-1.0094
67.3333	-5.6236	-0.082397	3.1002	-1.0094
67.5	-5.6236	-0.082397	3.1002	-1.0094
67.6667	-5.6236	-0.082397	4.3979	-0.89607
67.8333	-5.6236	-0.082397	4.3979	-0.89607
68	-5.6236	-0.082397	4.3979	-0.89607
68.1667	-5.6236	-0.082397	4.3979	-0.89607
68.3333	-5.6236	-0.082397	4.3979	-0.89607
68.5	-5.6236	-0.082397	4.3979	-0.89607
68.6667	-5.6236	-0.082397	4.3979	-0.89607
68.8333	-5.6236	-0.082397	4.3979	-0.89607
69	-5.6236	-0.082397	4.3979	-0.89607
69.1667	-4.3361	0.1133	4.3979	-0.89607
69.3333	-4.3361	0.1133	4.3979	-0.89607
69.5	-4.3361	0.1133	4.3979	-0.89607
69.6667	-4.3361	0.1133	4.3979	-0.89607
69.8333	-4.3361	0.1133	4.3979	-0.89607
70	-4.3361	0.1133	4.3979	-0.89607
70.1667	-4.3361	0.1133	4.3979	-0.89607
70.3333	-4.3361	0.1133	4.3979	-0.89607
70.5	-4.3361	0.1133	4.3979	-0.89607
70.6667	-4.3361	0.1133	4.3979	-0.89607
70.8333	-2.9663	0.33989	4.3979	-0.89607
71	-2.9663	0.33989	4.3979	-0.89607
71.1667	-2.9663	0.33989	4.3979	-0.89607
71.3333	-2.9663	0.33989	4.3979	-0.89607
71.5	-2.9663	0.33989	4.3979	-0.89607
71.6667	-2.9663	0.33989	4.3979	-0.89607
71.8333	-2.9663	0.33989	4.3979	-0.89607
72	-2.9663	0.33989	4.3979	-0.89607
72.1667	-2.9663	0.33989	4.3979	-0.89607
72.3333	-2.9663	0.33989	4.3979	-0.89607
72.5	-1.6788	0.53558	4.3979	-0.89607
72.6667	-1.6788	0.53558	4.3979	-0.89607
72.8333	-1.6788	0.53558	4.3979	-0.89607
73	-1.6788	0.53558	4.3979	-0.89607
73.1667	-1.6788	0.53558	4.3979	-0.89607
73.3333	-1.6788	0.53558	4.3979	-0.89607
73.5	-1.6788	0.53558	4.3979	-0.89607
73.6667	-1.6788	0.53558	4.3979	-0.89607
73.8333	-1.6788	0.53558	4.3979	-0.89607
74	-0.30899	0.75187	4.3979	-0.89607
74.1667	-0.30899	0.75187	4.3979	-0.89607
74.3333	-0.30899	0.75187	4.3979	-0.89607
74.5	-0.30899	0.75187	4.3979	-0.89607
74.6667	-0.30899	0.75187	4.3979	-0.89607
74.8333	-0.30899	0.75187	4.3979	-0.89607
75	-0.30899	0.75187	4.3979	-0.89607
75.1667	-0.30899	0.75187	4.3979	-0.89607
75.3333	-0.30899	0.75187	4.3979	-0.89607
75.5	-0.30899	0.75187	4.3979	-0.89607
75.6667	0.97846	0.95787	4.3979	-0.89607
75.8333	0.97846	0.95787	4.3979	-0.89607
76	0.97846	0.95787	4.3979	-0.89607
76.1667	0.97846	0.95787	4.3979	-0.89607
76.3333	0.97846	0.95787	4.3979	-0.89607
76.5	0.97846	0.95787	4.3979	-0.89607
76.6667	0.97846	0.95787	4.3979	-0.89607
76.8333	0.97846	0.95787	4.3979	-0.89607
77	0.97846	0.95787	4.3979	-0.89607
77.1667	2.3483	1.1742	4.3979	-0.89607
77.3333	2.3483	1.1742	4.3979	-0.89607
77.5	2.3483	1.1742	4.3979	-0.89607
77.6667	2.3483	1.1742	4.3979	-0.89607
77.8333	2.3483	1.1742	4.3979	-0.89607
78	2.3483	1.1742	4.3979	-0.89607
78.1667	2.3483	1.1742	4.3979	-0.89607
78.3333	2.3483	1.1742	4.3979	-0.89607
78.5	2.3483	1.1742	4.3979	-0.89607
78.6667	2.3483	1.1742	4.3979	-0.89607
78.8333	3.6255	1.3801	4.3979	-0.89607
79	3.6255	1.3801	4.3979	-0.89607
79.1667	3.6255	1.3801	4.3979	-0.89607
79.3333	3.6255	1.3801	4.3979	-0.89607
79.5	3.6255	1.3801	4.3979	-0.89607
79.6667	3.6255	1.3801	4.3979	-0.89607
79.8333	3.6255	1.3801	4.3979	-0.89607
80	3.6255	1.3801	4.3979	-0.89607
80.1667	3.6255	1.3801	4.3979	-0.89607
80.3333	3.6255	1.3801	4.3979	-0.89607
80.5	4.9953	1.5964	4.3979	-0.89607
80.6667	4.9953	1.5964	4.3979	-0.89607
80.8333	4.9953	1.5964	4.3979	-0.89607
81	4.9953	1.5964	4.3979	-0.89607
81.1667	4.9953	1.5964	4.3979	-0.89607
81.3333	4.9953	1.5964	4.3979	-0.89607
81.5	4.9953	1.5964	4.3979	-0.89607
81.6667	4.9953	1.5964	4.3979	-0.89607
81.8333	4.9953	1.5964	4.3979	-0.89607
82	3.6358	1.8333	4.3979	-0.89607
82.1667	3.6358	1.8333	4.3979	-0.89607
82.3333	3.6358	1.8333	4.3979	-0.89607
82.5	3.6358	1.8333	4.3979	-0.89607
82.6667	3.6358	1.8333	4.3979	-0.89607
82.8333	3.6358	1.8333	4.3979	-0.89607
83	3.6358	1.8333	4.3979	-0.89607
83.1667	3.6358	1.8333	4.3979	-0.89607
83.3333	3.6358	1.8333	4.3979	-0.89607
83.5	3.6358	1.8333	4.3979	-0.89607
83.6667	2.3483	2.0599	4.3979	-0.89607
83.8333	2.3483	2.0599	4.3979	-0.89607
84	2.3483	2.0599	4.3979	-0.89607
84.1667	2.3483	2.0599	4.3979	-0.89607
84.3333	2.3483	2.0599	4.3979	-0.89607
84.5	2.3483	2.0599	4.3979	-0.89607
84.6667	2.3483	2.0599	4.3979	-0.89607
84.8333	2.3483	2.0599	4.3979	-0.89607
85	2.3483	2.0599	4.3979	-0.89607
85.1667	0.98876	2.3071	4.3979	-0.89607
85.3333	0.98876	2.3071	4.3979	-0.89607
85.5	0.98876	2.3071	4.3979	-0.89607
85.6667	0.98876	2.3071	4.3979	-0.89607
85.8333	0.98876	2.3071	4.3979	-0.89607
86	0.98876	2.3071	4.3979	-0.89607
86.1667	0.98876	2.3071	4.3979	-0.89607
86.3333	0.98876	2.3071	4.3979	-0.89607
86.5	0.98876	2.3071	4.3979	-0.89607
86.6667	0.98876	2.3071	4.3979	-0.89607
86.8333	-0.29869	2.5337	4.3979	-0.89607
87	-0.29869	2.5337	4.3979	-0.89607
87.1667	-0.29869	2.5337	4.3979	-0.89607
87.3333	-0.29869	2.5337	4.3979	-0.89607
87.5	-0.29869	2.5337	4.3979	-0.89607
87.6667	-0.29869	2.5337	4.3979	-0.89607
87.8333	-0.29869	2.5337	4.3979	-0.89607
88	-0.29869	2.5337	4.3979	-0.89607
88.1667	-0.29869	2.5337	4.3979	-0.89607
88.3333	-0.29869	2.5337	4.3979	-0.89607
88.5	-1.6582	2.7706	4.3979	-0.89607
88.6667	-1.6582	2.7706	3.2238	-0.35019
88.8333	-1.6582	2.7706	3.2238	-0.35019
89	-1.6582	2.7706	3.2238	-0.35019
89.1667	-1.6582	2.7706	3.2238	-0.35019
89.3333	-1.6582	2.7706	3.2238	-0.35019
89.5	-1.6582	2.7706	3.2238	-0.35019
89.6667	-1.6582	2.7706	3.2238	-0.35019
89.8333	-1.6582	2.7706	3.2238	-0.35019
90	-2.9457	2.9972	3.2238	-0.35019
90.1667	-2.9457	2.9972	1.9569	0.23689
90.3333	-2.9457	2.9972	1.9569	0.23689
90.5	-2.9457	2.9972	1.9569	0.23689
90.6667	-2.9457	2.9972	1.9569	0.23689
90.8333	-2.9457	2.9972	1.9569	0.23689
91	-2.9457	2.9972	1.9569	0.23689
91.1667	-2.9457	2.9972	1.9569	0.23689
91.3333	-2.9457	2.9972	1.9569	0.23689
91.5	-2.9457	2.9972	1.9569	0.23689
91.6667	-4.3052	3.2341	1.9569	0.23689
91.8333	-4.3052	3.2341	0.78277	0.79307
92	-4.3052	3.2341	0.78277	0.79307
92.1667	-4.3052	3.2341	0.78277	0.79307
92.3333	-4.3052	3.2341	0.78277	0.79307
92.5	-4.3052	3.2341	0.78277	0.79307
92.6667	-4.3052	3.2341	0.78277	0.79307
92.8333	-4.3052	3.2341	0.78277	0.79307
93	-4.3052	3.2341	0.78277	0.79307
93.1667	-5.5927	3.4607	0.78277	0.79307
93.3333	-5.5927	3.4607	0.78277	0.79307
93.5	-5.5927	3.4607	-0.47378	1.3801
93.6667	-5.5927	3.4607	-0.47378	1.3801
93.8333	-5.5927	3.4607	-0.47378	1.3801
94	-5.5927	3.4607	-0.47378	1.3801
94.1667	-5.5927	3.4607	-0.47378	1.3801
94.3333	-5.5927	3.4607	-0.47378	1.3801
94.5	-5.5927	3.4607	-0.47378	1.3801
94.6667	-5.5927	3.4607	-0.47378	1.3801
94.8333	-5.5927	3.4607	-0.47378	1.3801
95	-5.5927	3.4607	-1.6582	1.926
95.1667	-5.5927	3.4607	-1.6582	1.926
95.3333	-5.5927	3.4607	-1.6582	1.926
95.5	-5.5927	3.4607	-1.6582	1.926
95.6667	-5.5927	3.4607	-1.6582	1.926
95.8333	-5.5927	3.4607	-1.6582	1.926
96	-5.5927	3.4607	-1.6582	1.926
96.1667	-5.5927	3.4607	-1.6582	1.926
96.3333	-5.5927	3.4607	-1.6582	1.926
96.5	-5.5927	3.4607	-1.6582	1.926
96.6667	-5.5927	3.4607	-2.9148	2.5131
96.8333	-5.5927	3.4607	-2.9148	2.5131
97	-5.5927	3.4607	-2.9148	2.5131
97.1667	-5.5927	3.4607	-2.9148	2.5131
97.3333	-5.5927	3.4607	-2.9148	2.5131
97.5	-5.5927	3.4607	-2.9148	2.5131
97.6667	-5.5927	3.4607	-2.9148	2.5131
97.8333	-5.5927	3.4607	-2.9148	2.5131
98	-5.5927	3.4607	-2.9148	2.5131
98.1667	-5.5927	3.4607	-4.089	3.059
98.3333	-5.5927	3.4607	-4.089	3.059
98.5	-5.5927	3.4607	-4.089	3.059
98.6667	-5.5927	3.4607	-4.089	3.059
98.8333	-5.5927	3.4607	-4.089	3.059
99	-5.5927	3.4607	-4.089	3.059
99.1667	-5.5927	3.4607	-4.089	3.059
99.3333	-5.5927	3.4607	-4.089	3.059
99.5	-5.5927	3.4607	-4.089	3.059
99.6667	-5.5927	3.4607	-4.089	3.059
99.8333	-5.5927	3.4607	-5.3455	3.6461
100	-5.5927	3.4607	-5.3455	3.6461
100.167	-5.5927	3.4607	-5.3455	3.6461
100.333	-5.5927	3.4607	-5.3455	3.6461
100.5	-5.5927	3.4607	-5.3455	3.6461
100.667	-5.5927	3.4607	-5.3455	3.6461
100.833	-5.5927	3.4607	-5.3455	3.6461
101	-5.5927	3.4607	-5.3455	3.6461
101.167	-5.5927	3.4607	-5.3455	3.6461
101.333	-5.5927	3.4607	-5.3455	3.6461
101.5	-5.5927	3.4607	-4.0478	3.1723
101.667	-5.5927	3.4607	-4.0478	3.1723
101.833	-5.5927	3.4607	-4.0478	3.1723
102	-5.5927	3.4607	-4.0478	3.1723
102.167	-5.5927	3.4607	-4.0478	3.1723
102.333	-5.5927	3.4607	-4.0478	3.1723
102.5	-5.5927	3.4607	-4.0478	3.1723
102.667	-5.5927	3.4607	-4.0478	3.1723
102.833	-5.5927	3.4607	-4.0478	3.1723
103	-5.5927	3.4607	-2.8221	2.7294
103.167	-5.5927	3.4607	-2.8221	2.7294
103.333	-5.5927	3.4607	-2.8221	2.7294
103.5	-5.5927	3.4607	-2.8221	2.7294
103.667	-5.5927	3.4607	-2.8221	2.7294
103.833	-5.5927	3.4607	-2.8221	2.7294
104	-5.5927	3.4607	-2.8221	2.7294
104.167	-5.5927	3.4607	-2.8221	2.7294
104.333	-5.5927	3.4607	-2.8221	2.7294
104.5	-5.5927	3.4607	-2.8221	2.7294
104.667	-5.5927	3.4607	-1.514	2.2556
104.833	-5.5927	3.4607	-1.514	2.2556
105	-5.5927	3.4607	-1.514	2.2556
105.167	-5.5927	3.4607	-1.514	2.2556
105.333	-5.5927	3.4607	-1.514	2.2556
105.5	-5.5927	3.4607	-1.514	2.2556
105.667	-5.5927	3.4607	-1.514	2.2556
105.833	-5.5927	3.4607	-1.514	2.2556
106	-5.5927	3.4607	-1.514	2.2556
106.167	-5.5927	3.4607	-0.29869	1.8127
106.333	-5.5927	3.4607	-0.29869	1.8127
106.5	-5.5927	3.4607	-0.29869	1.8127
106.667	-5.5927	3.4607	-0.29869	1.8127
106.833	-5.5927	3.4607	-0.29869	1.8127
107	-5.5927	3.4607	-0.29869	1.8127
107.167	-5.5927	3.4607	-0.29869	1.8127
107.333	-5.5927	3.4607	-0.29869	1.8127
107.5	-5.5927	3.4607	-0.29869	1.8127
107.667	-5.5927	3.4607	-0.29869	1.8127
107.833	-5.5927	3.4607	1.0094	1.339
108	-5.5927	3.4607	1.0094	1.339
108.167	-5.5927	3.4607	1.0094	1.339
108.333	-5.5927	3.4607	1.0094	1.339
108.5	-5.5927	3.4607	1.0094	1.339
108.667	-5.5927	3.4607	1.0094	1.339
108.833	-5.5927	3.4607	1.0094	1.339
109	-5.5927	3.4607	1.0094	1.339
109.167	-5.5927	3.4607	1.0094	1.339
109.333	-5.5927	3.4607	1.0094	1.339
109.5	-5.5927	3.4607	2.2247	0.88577
109.667	-5.5927	3.4607	2.2247	0.88577
109.833	-5.5927	3.4607	2.2247	0.88577
110	-5.5927	3.4607	2.2247	0.88577
110.167	-5.5927	3.4607	2.2247	0.88577
110.333	-5.5927	3.4607	2.2247	0.88577
110.5	-5.5927	3.4607	2.2247	0.88577
110.667	-5.5927	3.4607	2.2247	0.88577
110.833	-5.5927	3.4607	2.2247	0.88577
111	-5.5927	3.4607	3.5328	0.41199
111.167	-5.5927	3.4607	3.5328	0.41199
111.333	-5.5927	3.4607	3.5328	0.41199
111.5	-5.5927	3.4607	3.5328	0.41199
111.667	-5.5927	3.4607	3.5328	0.41199
111.833	-5.5927	3.4607	3.5328	0.41199
112	-5.5927	3.4607	3.5328	0.41199
112.167	-5.5927	3.4607	3.5328	0.41199
112.333	-5.5927	3.4607	3.5328	0.41199
112.5	-5.5927	3.4607	3.5328	0.41199
112.667	-5.5927	3.4607	4.7584	-0.030899
112.833	-5.5927	3.4607	4.7584	-0.030899
113	-5.5927	3.4607	4.7584	-0.030899
113.167	-5.5927	3.4607	4.7584	-0.030899
113.333	-5.5927	3.4607	4.7584	-0.030899
113.5	-5.5927	3.4607	4.7584	-0.030899
113.667	-5.5927	3.4607	4.7584	-0.030899
113.833	-5.5927	3.4607	4.7584	-0.030899
114	-5.5927	3.4607	4.7584	-0.030899
114.167	-4.4597	2.8118	4.7584	-0.030899
114.333	-4.4597	2.8118	4.7584	-0.030899
114.5	-4.4597	2.8118	4.7584	-0.030899
114.667	-4.4597	2.8118	4.7584	-0.030899
114.833	-4.4597	2.8118	4.7584	-0.030899
115	-4.4597	2.8118	4.7584	-0.030899
115.167	-4.4597	2.8118	4.7584	-0.030899
115.333	-4.4597	2.8118	4.7584	-0.030899
115.5	-4.4597	2.8118	4.7584	-0.030899
115.667	-4.4597	2.8118	4.7584	-0.030899
115.833	-3.265	2.1217	4.7584	-0.030899
116	-3.265	2.1217	4.7584	-0.030899
116.167	-3.265	2.1217	4.7584	-0.030899
116.333	-3.265	2.1217	4.7584	-0.030899
116.5	-3.265	2.1217	4.7584	-0.030899
116.667	-3.265	2.1217	4.7584	-0.030899
116.833	-3.265	2.1217	4.7584	-0.030899
117	-3.265	2.1217	4.7584	-0.030899
117.167	-3.265	2.1217	4.7584	-0.030899
117.333	-3.265	2.1217	4.7584	-0.030899
117.5	-2.132	1.4728	4.7584	-0.030899
117.667	-2.132	1.4728	4.7584	-0.030899
117.833	-2.132	1.4728	4.7584	-0.030899
118	-2.132	1.4728	4.7584	-0.030899
118.167	-2.132	1.4728	4.7584	-0.030899
118.333	-2.132	1.4728	4.7584	-0.030899
118.5	-2.132	1.4728	4.7584	-0.030899
118.667	-2.132	1.4728	4.7584	-0.030899
118.833	-2.132	1.4728	4.7584	-0.030899
119	-0.93727	0.77247	4.7584	-0.030899
119.167	-0.93727	0.77247	4.7584	-0.030899
119.333	-0.93727	0.77247	4.7584	-0.030899
119.5	-0.93727	0.77247	4.7584	-0.030899
119.667	-0.93727	0.77247	4.7584	-0.030899
119.833	-0.93727	0.77247	4.7584	-0.030899
120	-0.93727	0.77247	4.7584	-0.030899
120.167	-0.93727	0.77247	4.7584	-0.030899
120.333	-0.93727	0.77247	4.7584	-0.030899
120.5	-0.93727	0.77247	4.7584	-0.030899
120.667	0.19569	0.1236	4.7584	-0.030899
120.833	0.19569	0.1236	4.7584	-0.030899
121	0.19569	0.1236	4.7584	-0.030899
121.167	0.19569	0.1236	4.7584	-0.030899
121.333	0.19569	0.1236	4.7584	-0.030899
121.5	0.19569	0.1236	4.7584	-0.030899
121.667	0.19569	0.1236	4.7584	-0.030899
121.833	0.19569	0.1236	4.7584	-0.030899
122	0.19569	0.1236	4.7584	-0.030899
122.167	1.3904	-0.56648	4.7584	-0.030899
122.333	1.3904	-0.56648	4.7584	-0.030899
122.5	1.3904	-0.56648	4.7584	-0.030899
122.667	1.3904	-0.56648	4.7584	-0.030899
122.833	1.3904	-0.56648	4.7584	-0.030899
123	1.3904	-0.56648	4.7584	-0.030899
123.167	1.3904	-0.56648	4.7584	-0.030899
123.333	1.3904	-0.56648	4.7584	-0.030899
123.5	1.3904	-0.56648	4.7584	-0.030899
123.667	1.3904	-0.56648	4.7584	-0.030899
123.833	2.5234	-1.2154	4.7584	-0.030899
124	2.5234	-1.2154	4.7584	-0.030899
124.167	2.5234	-1.2154	4.7584	-0.030899
124.333	2.5234	-1.2154	4.7584	-0.030899
124.5	2.5234	-1.2154	4.7584	-0.030899
124.667	2.5234	-1.2154	4.7584	-0.030899
124.833	2.5234	-1.2154	4.7584	-0.030899
125	2.5234	-1.2154	4.7584	-0.030899
125.167	2.5234	-1.2154	4.7584	-0.030899
125.333	2.5234	-1.2154	4.7584	-0.030899
125.5	3.7182	-1.9157	4.7584	-0.030899
125.667	3.7182	-1.9157	4.7584	-0.030899
125.833	3.7182	-1.9157	4.7584	-0.030899
126	3.7182	-1.9157	4.7584	-0.030899
126.167	3.7182	-1.9157	4.7584	-0.030899
126.333	3.7182	-1.9157	4.7584	-0.030899
126.5	3.7182	-1.9157	4.7584	-0.030899
126.667	3.7182	-1.9157	4.7584	-0.030899
126.833	3.7182	-1.9157	4.7584	-0.030899
127	3.7182	-1.9157	4.7584	-0.030899
127.167	3.7182	-1.9157	4.7584	-0.030899
127.333	3.7182	-1.9157	4.7584	-0.030899
127.5	3.7182	-1.9157	4.7584	-0.030899
127.667	3.7182	-1.9157	4.7584	-0.030899
127.833	3.7182	-1.9157	4.7584	-0.030899
128	3.7182	-1.9157	4.7584	-0.030899
128.167	3.7182	-1.9157	4.7584	-0.030899
128.333	3.7182	-1.9157	4.7584	-0.030899
128.5	3.7182	-1.9157	4.7584	-0.030899
128.667	3.7182	-1.9157	4.7584	-0.030899
128.833	3.7182	-1.9157	4.7584	-0.030899
129	3.7182	-1.9157	4.7584	-0.030899
129.167	3.7182	-1.9157	4.7584	-0.030899
129.333	3.7182	-1.9157	4.7584	-0.030899
129.5	3.7182	-1.9157	4.7584	-0.030899
129.667	3.7182	-1.9157	4.7584	-0.030899
129.833	3.7182	-1.9157	4.7584	-0.030899
130	3.7182	-1.9157	4.7584	-0.030899
130.167	3.7182	-1.9157	4.7584	-0.030899
130.333	3.7182	-1.9157	4.7584	-0.030899
130.5	3.7182	-1.9157	4.7584	-0.030899
130.667	3.7182	-1.9157	4.7584	-0.030899
130.833	3.7182	-1.9157	4.7584	-0.030899
131	3.7182	-1.9157	4.7584	-0.030899
131.167	3.7182	-1.9157	4.7584	-0.030899
131.333	3.7182	-1.9157	4.7584	-0.030899
131.5	3.7182	-1.9157	4.7584	-0.030899
131.667	3.7182	-1.9157	4.7584	-0.030899
131.833	3.7182	-1.9157	4.7584	-0.030899
132	3.7182	-1.9157	4.7584	-0.030899
132.167	3.7182	-1.9157	4.7584	-0.030899
132.333	3.7182	-1.9157	4.7584	-0.030899
132.5	3.7182	-1.9157	4.7584	-0.030899
132.667	3.7182	-1.9157	4.7584	-0.030899
132.833	3.7182	-1.9157	4.7584	-0.030899
133	3.7182	-1.9157	4.7584	-0.030899
133.167	3.7182	-1.9157	4.7584	-0.030899
133.333	3.7182	-1.9157	4.7584	-0.030899
133.5	3.7182	-1.9157	4.7584	-0.030899
133.667	3.7182	-1.9157	4.7584	-0.030899
133.833	3.7182	-1.9157	4.7584	-0.030899
134	3.7182	-1.9157	4.7584	-0.030899
134.167	3.7182	-1.9157	4.7584	-0.030899
134.333	3.7182	-1.9157	4.7584	-0.030899
134.5	3.7182	-1.9157	4.7584	-0.030899
134.667	3.7182	-1.9157	4.7584	-0.030899
134.833	3.7182	-1.9157	4.7584	-0.030899
135	3.7182	-1.9157	4.7584	-0.030899
135.167	3.7182	-1.9157	4.7584	-0.030899
135.333	3.7182	-1.9157	4.7584	-0.030899
135.5	3.7182	-1.9157	4.7584	-0.030899
135.667	3.7182	-1.9157	4.7584	-0.030899
135.833	3.7182	-1.9157	4.7584	-0.030899
136	3.7182	-1.9157	4.7584	-0.030899
136.167	3.7182	-1.9157	4.7584	-0.030899
136.333	3.7182	-1.9157	4.7584	-0.030899
136.5	3.7182	-1.9157	4.7584	-0.030899
136.667	3.7182	-1.9157	4.7584	-0.030899
136.833	3.7182	-1.9157	4.7584	-0.030899
137	3.7182	-1.9157	4.7584	-0.030899
137.167	3.7182	-1.9157	4.7584	-0.030899
137.333	3.7182	-1.9157	4.7584	-0.030899
137.5	3.7182	-1.9157	4.7584	-0.030899
137.667	3.7182	-1.9157	3.4813	0.19569
137.833	3.7182	-1.9157	3.4813	0.19569
138	3.7182	-1.9157	3.4813	0.19569
138.167	3.7182	-1.9157	3.4813	0.19569
138.333	3.7182	-1.9157	3.4813	0.19569
138.5	3.7182	-1.9157	3.4813	0.19569
138.667	3.7182	-1.9157	3.4813	0.19569
138.833	3.7182	-1.9157	3.4813	0.19569
139	3.7182	-1.9157	3.4813	0.19569
139.167	3.7182	-1.9157	2.1114	0.43258
139.333	3.7182	-1.9157	2.1114	0.43258
139.5	3.7182	-1.9157	2.1114	0.43258
139.667	3.7182	-1.9157	2.1114	0.43258
139.833	3.7182	-1.9157	2.1114	0.43258
140	3.7182	-1.9157	2.1114	0.43258
140.167	3.7182	-1.9157	2.1114	0.43258
140.333	3.7182	-1.9157	2.1114	0.43258
140.5	3.7182	-1.9157	2.1114	0.43258
140.667	3.7182	-1.9157	2.1114	0.43258
140.833	3.7182	-1.9157	0.82397	0.65918
141	3.7182	-1.9157	0.82397	0.65918
141.167	3.7182	-1.9157	0.82397	0.65918
141.333	3.7182	-1.9157	0.82397	0.65918
141.5	3.7182	-1.9157	0.82397	0.65918
141.667	3.7182	-1.9157	0.82397	0.65918
141.833	3.7182	-1.9157	0.82397	0.65918
142	3.7182	-1.9157	0.82397	0.65918
142.167	3.7182	-1.9157	0.82397	0.65918
142.333	3.7182	-1.9157	0.82397	0.65918
142.5	3.7182	-1.9157	-0.53558	0.90637
142.667	3.7182	-1.9157	-0.53558	0.90637
142.833	3.7182	-1.9157	-0.53558	0.90637
143	3.7182	-1.9157	-0.53558	0.90637
143.167	3.7182	-1.9157	-0.53558	0.90637
143.333	3.7182	-1.9157	-0.53558	0.90637
143.5	3.7182	-1.9157	-0.53558	0.90637
143.667	3.7182	-1.9157	-0.53558	0.90637
143.833	3.7182	-1.9157	-0.53558	0.90637
144	3.7182	-1.9157	-1.823	1.133
144.167	3.7182	-1.9157	-1.823	1.133
144.333	3.7182	-1.9157	-1.823	1.133
144.5	3.7182	-1.9157	-1.823	1.133
144.667	3.7182	-1.9157	-1.823	1.133
144.833	3.7182	-1.9157	-1.823	1.133
145	3.7182	-1.9157	-1.823	1.133
145.167	3.7182	-1.9157	-1.823	1.133
145.333	3.7182	-1.9157	-1.823	1.133
145.5	3.7182	-1.9157	-1.823	1.133
145.667	3.7182	-1.9157	-3.1826	1.3699
145.833	3.7182	-1.9157	-3.1826	1.3699
146	3.7182	-1.9157	-3.1826	1.3699
146.167	3.7182	-1.9157	-3.1826	1.3699
146.333	3.7182	-1.9157	-3.1826	1.3699
146.5	3.7182	-1.9157	-3.1826	1.3699
146.667	3.7182	-1.9157	-3.1826	1.3699
146.833	3.7182	-1.9157	-3.1826	1.3699
147	3.7182	-1.9157	-3.1826	1.3699
147.167	3.7182	-1.9157	-4.47	1.5964
147.333	3.7182	-1.9157	-4.47	1.5964
147.5	3.7182	-1.9157	-4.47	1.5964
147.667	3.7182	-1.9157	-4.47	1.5964
147.833	3.7182	-1.9157	-4.47	1.5964
148	3.7182	-1.9157	-4.47	1.5964
148.167	3.7182	-1.9157	-4.47	1.5964
148.333	3.7182	-1.9157	-4.47	1.5964
148.5	3.7182	-1.9157	-4.47	1.5964
148.667	3.7182	-1.9157	-4.47	1.5964
148.833	3.7182	-1.9157	-5.8296	1.8333
149	3.7182	-1.9157	-5.8296	1.8333
149.167	3.7182	-1.9157	-5.8296	1.8333
149.333	3.7182	-1.9157	-5.8296	1.8333
149.5	3.7182	-1.9157	-5.8296	1.8333
149.667	3.7182	-1.9157	-5.8296	1.8333
149.833	3.7182	-1.9157	-5.8296	1.8333
150	3.7182	-1.9157	-5.8296	1.8333
150.167	3.7182	-1.9157	-5.8296	1.8333
150.333	3.7182	-1.9157	-5.8296	1.8333
150.5	2.5955	-1.2669	-4.5524	2.0599
150.667	2.5955	-1.2669	-4.5524	2.0599
150.833	2.5955	-1.2669	-4.5524	2.0599
151	2.5955	-1.2669	-4.5524	2.0599
151.167	2.5955	-1.2669	-4.5524	2.0599
151.333	2.5955	-1.2669	-4.5524	2.0599
151.5	2.5955	-1.2669	-4.5524	2.0599
151.667	2.5955	-1.2669	-4.5524	2.0599
151.833	2.5955	-1.2669	-4.5524	2.0599
152	1.3904	-0.56648	-3.1826	2.3071
152.167	1.3904	-0.56648	-3.1826	2.3071
152.333	1.3904	-0.56648	-3.1826	2.3071
152.5	1.3904	-0.56648	-3.1826	2.3071
152.667	1.3904	-0.56648	-3.1826	2.3071
152.833	1.3904	-0.56648	-3.1826	2.3071
153	1.3904	-0.56648	-3.1826	2.3071
153.167	1.3904	-0.56648	-3.1826	2.3071
153.333	1.3904	-0.56648	-3.1826	2.3071
153.5	1.3904	-0.56648	-3.1826	2.3071
153.667	0.26779	0.082397	-1.9054	2.5337
153.833	0.26779	0.082397	-1.9054	2.5337
154	0.26779	0.082397	-1.9054	2.5337
154.167	0.26779	0.082397	-1.9054	2.5337
154.333	0.26779	0.082397	-1.9054	2.5337
154.5	0.26779	0.082397	-1.9054	2.5337
154.667	0.26779	0.082397	-1.9054	2.5337
154.833	0.26779	0.082397	-1.9054	2.5337
155	0.26779	0.082397	-1.9054	2.5337
155.167	-0.93727	0.77247	-0.53558	2.7706
155.333	-0.93727	0.77247	-0.53558	2.7706
155.5	-0.93727	0.77247	-0.53558	2.7706
155.667	-0.93727	0.77247	-0.53558	2.7706
155.833	-0.93727	0.77247	-0.53558	2.7706
156	-0.93727	0.77247	-0.53558	2.7706
156.167	-0.93727	0.77247	-0.53558	2.7706
156.333	-0.93727	0.77247	-0.53558	2.7706
156.5	-0.93727	0.77247	-0.53558	2.7706
156.667	-0.93727	0.77247	-0.53558	2.7706
156.833	-2.0599	1.4213	0.74157	2.9972
157	-2.0599	1.4213	0.74157	2.9972
157.167	-2.0599	1.4213	0.74157	2.9972
157.333	-2.0599	1.4213	0.74157	2.9972
157.5	-2.0599	1.4213	0.74157	2.9972
157.667	-2.0599	1.4213	0.74157	2.9972
157.833	-2.0599	1.4213	0.74157	2.9972
158	-2.0599	1.4213	0.74157	2.9972
158.167	-2.0599	1.4213	0.74157	2.9972
158.333	-2.0599	1.4213	0.74157	2.9972
158.5	-3.265	2.1217	2.1114	3.2341
158.667	-3.265	2.1217	2.1114	3.2341
158.833	-3.265	2.1217	2.1114	3.2341
159	-3.265	2.1217	2.1114	3.2341
159.167	-3.265	2.1217	2.1114	3.2341
159.333	-3.265	2.1217	2.1114	3.2341
159.5	-3.265	2.1217	2.1114	3.2341
159.667	-3.265	2.1217	2.1114	3.2341
159.833	-3.265	2.1217	2.1114	3.2341
160	-4.3876	2.7706	3.3886	3.4607
160.167	-4.3876	2.7706	3.3886	3.4607
160.333	-4.3876	2.7706	3.3886	3.4607
160.5	-4.3876	2.7706	3.3886	3.4607
160.667	-4.3876	2.7706	3.3886	3.4607
160.833	-4.3876	2.7706	3.3886	3.4607
161	-4.3876	2.7706	3.3886	3.4607
161.167	-4.3876	2.7706	3.3886	3.4607
161.333	-4.3876	2.7706	3.3886	3.4607
161.5	-4.3876	2.7706	3.3886	3.4607
161.667	-5.5927	3.4607	4.7584	3.7079
161.833	-5.5927	3.4607	4.7584	3.7079
162	-5.5927	3.4607	4.7584	3.7079
162.167	-5.5927	3.4607	4.7584	3.7079
162.333	-5.5927	3.4607	4.7584	3.7079
162.5	-5.5927	3.4607	4.7584	3.7079
162.667	-5.5927	3.4607	4.7584	3.7079
162.833	-5.5927	3.4607	4.7584	3.7079
163	-5.5927	3.4607	4.7584	3.7079
163.167	-4.3567	3.059	3.6152	3.0796
163.333	-4.3567	3.059	3.6152	3.0796
163.5	-4.3567	3.059	3.6152	3.0796
163.667	-4.3567	3.059	3.6152	3.0796
163.833	-4.3567	3.059	3.6152	3.0796
164	-4.3567	3.059	3.6152	3.0796
164.167	-4.3567	3.059	3.6152	3.0796
164.333	-4.3567	3.059	3.6152	3.0796
164.5	-4.3567	3.059	3.6152	3.0796
164.667	-4.3567	3.059	3.6152	3.0796
164.833	-3.0281	2.6367	2.3998	2.3998
165	-3.0281	2.6367	2.3998	2.3998
165.167	-3.0281	2.6367	2.3998	2.3998
165.333	-3.0281	2.6367	2.3998	2.3998
165.5	-3.0281	2.6367	2.3998	2.3998
165.667	-3.0281	2.6367	2.3998	2.3998
165.833	-3.0281	2.6367	2.3998	2.3998
166	-3.0281	2.6367	2.3998	2.3998
166.167	-3.0281	2.6367	2.3998	2.3998
166.333	-3.0281	2.6367	2.3998	2.3998
166.5	-1.7921	2.235	1.2669	1.7715
166.667	-1.7921	2.235	1.2669	1.7715
166.833	-1.7921	2.235	1.2669	1.7715
167	-1.7921	2.235	1.2669	1.7715
167.167	-1.7921	2.235	1.2669	1.7715
167.333	-1.7921	2.235	1.2669	1.7715
167.5	-1.7921	2.235	1.2669	1.7715
167.667	-1.7921	2.235	1.2669	1.7715
167.833	-1.7921	2.235	1.2669	1.7715
168	-0.47378	1.8024	0.051498	1.1021
168.167	-0.47378	1.8024	0.051498	1.1021
168.333	-0.47378	1.8024	0.051498	1.1021
168.5	-0.47378	1.8024	0.051498	1.1021
168.667	-0.47378	1.8024	0.051498	1.1021
168.833	-0.47378	1.8024	0.051498	1.1021
169	-0.47378	1.8024	0.051498	1.1021
169.167	-0.47378	1.8024	0.051498	1.1021
169.333	-0.47378	1.8024	0.051498	1.1021
169.5	-0.47378	1.8024	0.051498	1.1021
169.667	0.76217	1.4007	-1.0815	0.46348
169.833	0.76217	1.4007	-1.0815	0.46348
170	0.76217	1.4007	-1.0815	0.46348
170.167	0.76217	1.4007	-1.0815	0.46348
170.333	0.76217	1.4007	-1.0815	0.46348
170.5	0.76217	1.4007	-1.0815	0.46348
170.667	0.76217	1.4007	-1.0815	0.46348
170.833	0.76217	1.4007	-1.0815	0.46348
171	0.76217	1.4007	-1.0815	0.46348
171.167	2.0805	0.96816	-2.2968	-0.20599
171.333	2.0805	0.96816	-2.2968	-0.20599
171.5	2.0805	0.96816	-2.2968	-0.20599
171.667	2.0805	0.96816	-2.2968	-0.20599
171.833	2.0805	0.96816	-2.2968	-0.20599
172	2.0805	0.96816	-2.2968	-0.20599
172.167	2.0805	0.96816	-2.2968	-0.20599
172.333	2.0805	0.96816	-2.2968	-0.20599
172.5	2.0805	0.96816	-2.2968	-0.20599
172.667	2.0805	0.96816	-2.2968	-0.20599
172.833	3.3165	0.56648	-3.4298	-0.83427
173	3.3165	0.56648	-3.4298	-0.83427
173.167	3.3165	0.56648	-3.4298	-0.83427
173.333	3.3165	0.56648	-3.4298	-0.83427
173.5	3.3165	0.56648	-3.4298	-0.83427
173.667	3.3165	0.56648	-3.4298	-0.83427
173.833	3.3165	0.56648	-3.4298	-0.83427
174	3.3165	0.56648	-3.4298	-0.83427
174.167	3.3165	0.56648	-3.4298	-0.83427
174.333	3.3165	0.56648	-3.4298	-0.83427
174.5	4.6348	0.14419	-4.6451	-1.5037
174.667	4.6348	0.14419	-4.6451	-1.5037
174.833	4.6348	0.14419	-4.6451	-1.5037
175	4.6348	0.14419	-4.6451	-1.5037
175.167	4.6348	0.14419	-4.6451	-1.5037
175.333	4.6348	0.14419	-4.6451	-1.5037
175.5	4.6348	0.14419	-4.6451	-1.5037
175.667	4.6348	0.14419	-4.6451	-1.5037
175.833	4.6348	0.14419	-4.6451	-1.5037
176	4.6348	0.14419	-4.6451	-1.5037
176.167	4.6348	0.14419	-4.6451	-1.5037
176.333	4.6348	0.14419	-4.6451	-1.5037
176.5	4.6348	0.14419	-4.6451	-1.5037
176.667	4.6348	0.14419	-4.6451	-1.5037
176.833	4.6348	0.14419	-4.6451	-1.5037
177	4.6348	0.14419	-4.6451	-1.5037
177.167	4.6348	0.14419	-4.6451	-1.5037
177.333	4.6348	0.14419	-4.6451	-1.5037
177.5	4.6348	0.14419	-4.6451	-1.5037
177.667	4.6348	0.14419	-4.6451	-1.5037
177.833	4.6348	0.14419	-4.6451	-1.5037
178	4.6348	0.14419	-4.6451	-1.5037
178.167	4.6348	0.14419	-4.6451	-1.5037
178.333	4.6348	0.14419	-4.6451	-1.5037
178.5	4.6348	0.14419	-4.6451	-1.5037
178.667	4.6348	0.14419	-4.6451	-1.5037
178.833	4.6348	0.14419	-4.6451	-1.5037
179	4.6348	0.14419	-4.6451	-1.5037
179.167	4.6348	0.14419	-4.6451	-1.5037
179.333	4.6348	0.14419	-4.6451	-1.5037
179.5	4.6348	0.14419	-4.6451	-1.5037
179.667	4.6348	0.14419	-4.6451	-1.5037
179.833	4.6348	0.14419	-4.6451	-1.5037
180	4.6348	0.14419	-4.6451	-1.5037
180.167	4.6348	0.14419	-4.6451	-1.5037
180.333	4.6348	0.14419	-4.6451	-1.5037
180.5	4.6348	0.14419	-4.6451	-1.5037
180.667	4.6348	0.14419	-4.6451	-1.5037
180.833	4.6348	0.14419	-4.6451	-1.5037
181	4.6348	0.14419	-4.6451	-1.5037
181.167	4.6348	0.14419	-4.6451	-1.5037
181.333	4.6348	0.14419	-4.6451	-1.5037
181.5	4.6348	0.14419	-4.6451	-1.5037
181.667	4.6348	0.14419	-4.6451	-1.5037
181.833	4.6348	0.14419	-4.6451	-1.5037
182	4.6348	0.14419	-4.6451	-1.5037
182.167	4.6348	0.14419	-4.6451	-1.5037
182.333	4.6348	0.14419	-4.6451	-1.5037
182.5	4.6348	0.14419	-4.6451	-1.5037
182.667	4.6348	0.14419	-4.6451	-1.5037
182.833	4.6348	0.14419	-4.6451	-1.5037
183	4.6348	0.14419	-4.6451	-1.5037
183.167	4.6348	0.14419	-4.6451	-1.5037
183.333	4.6348	0.14419	-4.6451	-1.5037
183.5	4.6348	0.14419	-4.6451	-1.5037
183.667	4.6348	0.14419	-4.6451	-1.5037
183.833	4.6348	0.14419	-4.6451	-1.5037
184	4.6348	0.14419	-4.6451	-1.5037
184.167	4.6348	0.14419	-4.6451	-1.5037
184.333	4.6348	0.14419	-4.6451	-1.5037
184.5	4.6348	0.14419	-4.6451	-1.5037
184.667	4.6348	0.14419	-4.6451	-1.5037
184.833	4.6348	0.14419	-4.6451	-1.5037
185	4.6348	0.14419	-4.6451	-1.5037
185.167	4.6348	0.14419	-4.6451	-1.5037
185.333	4.6348	0.14419	-4.6451	-1.5037
185.5	4.6348	0.14419	-4.6451	-1.5037
185.667	4.6348	0.14419	-4.6451	-1.5037
185.833	4.6348	0.14419	-4.6451	-1.5037
186	4.6348	0.14419	-4.6451	-1.5037
186.167	4.6348	0.14419	-4.6451	-1.5037
186.333	4.6348	0.14419	-4.6451	-1.5037
186.5	4.6348	0.14419	-4.6451	-1.5037
186.667	4.6348	0.14419	-4.6451	-1.5037
186.833	4.6348	0.14419	-4.6451	-1.5037
187	4.6348	0.14419	-4.6451	-1.5037
187.167	4.6348	0.14419	-4.6451	-1.5037
187.333	4.6348	0.14419	-4.6451	-1.5037
187.5	4.6348	0.14419	-4.6451	-1.5037
187.667	4.6348	0.14419	-4.6451	-1.5037
187.833	4.6348	0.14419	-4.6451	-1.5037
188	4.6348	0.14419	-4.6451	-1.5037
188.167	4.6348	0.14419	-4.6451	-1.5037
188.333	4.6348	0.14419	-4.6451	-1.5037
188.5	4.6348	0.14419	-4.6451	-1.5037
188.667	4.6348	0.14419	-4.6451	-1.5037
188.833	4.6348	0.14419	-4.6451	-1.5037
189	4.6348	0.14419	-4.6451	-1.5037
189.167	4.6348	0.14419	-4.6451	-1.5037
189.333	4.6348	0.14419	-4.6451	-1.5037
189.5	4.6348	0.14419	-4.6451	-1.5037
189.667	4.6348	0.14419	-4.6451	-1.5037
189.833	4.6348	0.14419	-4.6451	-1.5037
190	4.6348	0.14419	-4.6451	-1.5037
190.167	4.6348	0.14419	-4.6451	-1.5037
190.333	4.6348	0.14419	-4.6451	-1.5037
190.5	4.6348	0.14419	-4.6451	-1.5037
190.667	4.6348	0.14419	-4.6451	-1.5037
190.833	4.6348	0.14419	-4.6451	-1.5037
191	4.6348	0.14419	-4.6451	-1.5037
191.167	4.6348	0.14419	-4.6451	-1.5037
191.333	4.6348	0.14419	-4.6451	-1.5037
191.5	4.6348	0.14419	-4.6451	-1.5037
191.667	4.6348	0.14419	-4.6451	-1.5037
191.833	4.6348	0.14419	-4.6451	-1.5037
192	4.6348	0.14419	-4.6451	-1.5037
192.167	4.6348	0.14419	-4.6451	-1.5037
192.333	4.6348	0.14419	-4.6451	-1.5037
192.5	4.6348	0.14419	-4.6451	-1.5037
192.667	4.6348	0.14419	-4.6451	-1.5037
192.833	4.6348	0.14419	-4.6451	-1.5037
193	4.6348	0.14419	-4.6451	-1.5037
193.167	4.6348	0.14419	-4.6451	-1.5037
193.333	4.6348	0.14419	-4.6451	-1.5037
193.5	4.6348	0.14419	-4.6451	-1.5037
193.667	4.6348	0.14419	-4.6451	-1.5037
193.833	4.6348	0.14419	-4.6451	-1.5037
194	4.6348	0.14419	-4.6451	-1.5037
194.167	4.6348	0.14419	-4.6451	-1.5037
194.333	4.6348	0.14419	-4.6451	-1.5037
194.5	4.6348	0.14419	-4.6451	-1.5037
194.667	4.6348	0.14419	-4.6451	-1.5037
194.833	4.6348	0.14419	-4.6451	-1.5037
195	4.6348	0.14419	-4.6451	-1.5037
195.167	4.6348	0.14419	-4.6451	-1.5037
195.333	4.6348	0.14419	-4.6451	-1.5037
195.5	3.3577	0.33989	-3.3577	-1.617
195.667	3.3577	0.33989	-3.3577	-1.617
195.833	3.3577	0.33989	-3.3577	-1.617
196	3.3577	0.33989	-3.3577	-1.617
196.167	3.3577	0.33989	-3.3577	-1.617
196.333	3.3577	0.33989	-3.3577	-1.617
196.5	3.3577	0.33989	-3.3577	-1.617
196.667	3.3577	0.33989	-3.3577	-1.617
196.833	3.3577	0.33989	-3.3577	-1.617
197	1.9775	0.56648	-1.9672	-1.7406
197.167	1.9775	0.56648	-1.9672	-1.7406
197.333	1.9775	0.56648	-1.9672	-1.7406
197.5	1.9775	0.56648	-1.9672	-1.7406
197.667	1.9775	0.56648	-1.9672	-1.7406
197.833	1.9775	0.56648	-1.9672	-1.7406
198	1.9775	0.56648	-1.9672	-1.7406
198.167	1.9775	0.56648	-1.9672	-1.7406
198.333	1.9775	0.56648	-1.9672	-1.7406
198.5	1.9775	0.56648	-1.9672	-1.7406
198.667	0.70037	0.76217	-0.67978	-1.8539
198.833	0.70037	0.76217	-0.67978	-1.8539
199	0.70037	0.76217	-0.67978	-1.8539
199.167	0.70037	0.76217	-0.67978	-1.8539
199.333	0.70037	0.76217	-0.67978	-1.8539
199.5	0.70037	0.76217	-0.67978	-1.8539
199.667	0.70037	0.76217	-0.67978	-1.8539
199.833	0.70037	0.76217	-0.67978	-1.8539
200	0.70037	0.76217	-0.67978	-1.8539
200.167	-0.66948	0.97846	0.71067	-1.9775
200.333	-0.66948	0.97846	0.71067	-1.9775
200.5	-0.66948	0.97846	0.71067	-1.9775
200.667	-0.66948	0.97846	0.71067	-1.9775
200.833	-0.66948	0.97846	0.71067	-1.9775
201	-0.66948	0.97846	0.71067	-1.9775
201.167	-0.66948	0.97846	0.71067	-1.9775
201.333	-0.66948	0.97846	0.71067	-1.9775
201.5	-0.66948	0.97846	0.71067	-1.9775
201.667	-0.66948	0.97846	0.71067	-1.9775
201.833	-1.9569	1.1845	1.9981	-2.0908
202	-1.9569	1.1845	1.9981	-2.0908
202.167	-1.9569	1.1845	1.9981	-2.0908
202.333	-1.9569	1.1845	1.9981	-2.0908
202.5	-1.9569	1.1845	1.9981	-2.0908
202.667	-1.9569	1.1845	1.9981	-2.0908
202.833	-1.9569	1.1845	1.9981	-2.0908
203	-1.9569	1.1845	1.9981	-2.0908
203.167	-1.9569	1.1845	1.9981	-2.0908
203.333	-1.9569	1.1845	1.9981	-2.0908
203.5	-3.3268	1.4007	3.3886	-2.2144
203.667	-3.3268	1.4007	3.3886	-2.2144
203.833	-3.3268	1.4007	3.3886	-2.2144
204	-3.3268	1.4007	3.3886	-2.2144
204.167	-3.3268	1.4007	3.3886	-2.2144
204.333	-3.3268	1.4007	3.3886	-2.2144
204.5	-3.3268	1.4007	3.3886	-2.2144
204.667	-3.3268	1.4007	3.3886	-2.2144
204.833	-3.3268	1.4007	3.3886	-2.2144
205	-4.6142	1.6067	4.676	-2.3277
205.167	-4.6142	1.6067	4.676	-2.3277
205.333	-4.6142	1.6067	4.676	-2.3277
205.5	-4.6142	1.6067	4.676	-2.3277
205.667	-4.6142	1.6067	4.676	-2.3277
205.833	-4.6142	1.6067	4.676	-2.3277
206	-4.6142	1.6067	4.676	-2.3277
206.167	-4.6142	1.6067	4.676	-2.3277
206.333	-4.6142	1.6067	4.676	-2.3277
206.5	-4.6142	1.6067	4.676	-2.3277
206.667	-5.9841	1.823	6.0665	-2.441
206.833	-5.9841	1.823	6.0665	-2.441
207	-5.9841	1.823	6.0665	-2.441
207.167	-5.9841	1.823	6.0665	-2.441
207.333	-5.9841	1.823	6.0665	-2.441
207.5	-5.9841	1.823	6.0665	-2.441
207.667	-5.9841	1.823	6.0665	-2.441
207.833	-5.9841	1.823	6.0665	-2.441
208	-5.9841	1.823	6.0665	-2.441
208.167	-5.9841	1.823	4.779	-2.2247
208.333	-5.9841	1.823	4.779	-2.2247
208.5	-5.9841	1.823	4.779	-2.2247
208.667	-5.9841	1.823	4.779	-2.2247
208.833	-5.9841	1.823	4.779	-2.2247
209	-5.9841	1.823	4.779	-2.2247
209.167	-5.9841	1.823	4.779	-2.2247
209.333	-5.9841	1.823	4.779	-2.2247
209.5	-5.9841	1.823	4.779	-2.2247
209.667	-5.9841	1.823	4.779	-2.2247
209.833	-5.9841	1.823	3.4195	-1.9775
210	-5.9841	1.823	3.4195	-1.9775
210.167	-5.9841	1.823	3.4195	-1.9775
210.333	-5.9841	1.823	3.4195	-1.9775
210.5	-5.9841	1.823	3.4195	-1.9775
210.667	-5.9841	1.823	3.4195	-1.9775
210.833	-5.9841	1.823	3.4195	-1.9775
211	-5.9841	1.823	3.4195	-1.9775
211.167	-5.9841	1.823	3.4195	-1.9775
211.333	-5.9841	1.823	3.4195	-1.9775
211.5	-5.9841	1.823	2.132	-1.7509
211.667	-5.9841	1.823	2.132	-1.7509
211.833	-5.9841	1.823	2.132	-1.7509
212	-5.9841	1.823	2.132	-1.7509
212.167	-5.9841	1.823	2.132	-1.7509
212.333	-5.9841	1.823	2.132	-1.7509
212.5	-5.9841	1.823	2.132	-1.7509
212.667	-5.9841	1.823	2.132	-1.7509
212.833	-5.9841	1.823	2.132	-1.7509
213	-5.9841	1.823	0.77247	-1.514
213.167	-5.9841	1.823	0.77247	-1.514
213.333	-5.9841	1.823	0.77247	-1.514
213.5	-5.9841	1.823	0.77247	-1.514
213.667	-5.9841	1.823	0.77247	-1.514
213.833	-5.9841	1.823	0.77247	-1.514
214	-5.9841	1.823	0.77247	-1.514
214.167	-5.9841	1.823	0.77247	-1.514
214.333	-5.9841	1.823	0.77247	-1.514
214.5	-5.9841	1.823	0.77247	-1.514
214.667	-5.9841	1.823	-0.51498	-1.2875
214.833	-5.9841	1.823	-0.51498	-1.2875
215	-5.9841	1.823	-0.51498	-1.2875
215.167	-5.9841	1.823	-0.51498	-1.2875
215.333	-5.9841	1.823	-0.51498	-1.2875
215.5	-5.9841	1.823	-0.51498	-1.2875
215.667	-5.9841	1.823	-0.51498	-1.2875
215.833	-5.9841	1.823	-0.51498	-1.2875
216	-5.9841	1.823	-0.51498	-1.2875
216.167	-5.9841	1.823	-1.8745	-1.0403
216.333	-5.9841	1.823	-1.8745	-1.0403
216.5	-5.9841	1.823	-1.8745	-1.0403
216.667	-5.9841	1.823	-1.8745	-1.0403
216.833	-5.9841	1.823	-1.8745	-1.0403
217	-5.9841	1.823	-1.8745	-1.0403
217.167	-5.9841	1.823	-1.8745	-1.0403
217.333	-5.9841	1.823	-1.8745	-1.0403
217.5	-5.9841	1.823	-1.8745	-1.0403
217.667	-5.9841	1.823	-1.8745	-1.0403
217.833	-5.9841	1.823	-3.162	-0.82397
218	-5.9841	1.823	-3.162	-0.82397
218.167	-5.9841	1.823	-3.162	-0.82397
218.333	-5.9841	1.823	-3.162	-0.82397
218.5	-5.9841	1.823	-3.162	-0.82397
218.667	-5.9841	1.823	-3.162	-0.82397
218.833	-5.9841	1.823	-3.162	-0.82397
219	-5.9841	1.823	-3.162	-0.82397
219.167	-5.9841	1.823	-3.162	-0.82397
219.333	-5.9841	1.823	-3.162	-0.82397
219.5	-5.9841	1.823	-4.5215	-0.57678
219.667	-5.9841	1.823	-4.5215	-0.57678
219.833	-5.9841	1.823	-4.5215	-0.57678
220	-5.9841	1.823	-4.5215	-0.57678
220.167	-5.9841	1.823	-4.5215	-0.57678
220.333	-5.9841	1.823	-4.5215	-0.57678
220.5	-5.9841	1.823	-4.5215	-0.57678
220.667	-5.9841	1.823	-4.5215	-0.57678
220.833	-5.9841	1.823	-4.5215	-0.57678
221	-5.9841	1.823	-4.5215	-0.57678
221.167	-5.9841	1.823	-4.5215	-0.57678
221.333	-5.9841	1.823	-4.5215	-0.57678
221.5	-5.9841	1.823	-4.5215	-0.57678
221.667	-5.9841	1.823	-4.5215	-0.57678
221.833	-5.9841	1.823	-4.5215	-0.57678
222	-5.9841	1.823	-4.5215	-0.57678
222.167	-5.9841	1.823	-4.5215	-0.57678
222.333	-5.9841	1.823	-4.5215	-0.57678
222.5	-5.9841	1.823	-4.5215	-0.57678
222.667	-5.9841	1.823	-4.5215	-0.57678
222.833	-5.9841	1.823	-4.5215	-0.57678
223	-5.9841	1.823	-4.5215	-0.57678
223.167	-5.9841	1.823	-4.5215	-0.57678
223.333	-5.9841	1.823	-4.5215	-0.57678
223.5	-5.9841	1.823	-4.5215	-0.57678
223.667	-5.9841	1.823	-4.5215	-0.57678
223.833	-5.9841	1.823	-4.5215	-0.57678
224	-5.9841	1.823	-4.5215	-0.57678
224.167	-5.9841	1.823	-4.5215	-0.57678
224.333	-5.9841	1.823	-4.5215	-0.57678
224.5	-5.9841	1.823	-4.5215	-0.57678
224.667	-5.9841	1.823	-4.5215	-0.57678
224.833	-5.9841	1.823	-4.5215	-0.57678
225	-5.9841	1.823	-4.5215	-0.57678
225.167	-5.9841	1.823	-4.5215	-0.57678
225.333	-5.9841	1.823	-4.5215	-0.57678
225.5	-5.9841	1.823	-4.5215	-0.57678
225.667	-5.9841	1.823	-4.5215	-0.57678
225.833	-5.9841	1.823	-4.5215	-0.57678
226	-5.9841	1.823	-4.5215	-0.57678
226.167	-5.9841	1.823	-4.5215	-0.57678
226.333	-5.9841	1.823	-4.5215	-0.57678
226.5	-5.9841	1.823	-4.5215	-0.57678
226.667	-5.9841	1.823	-4.5215	-0.57678
226.833	-5.9841	1.823	-4.5215	-0.57678
227	-5.9841	1.823	-4.5215	-0.57678
227.167	-5.9841	1.823	-4.5215	-0.57678
227.333	-5.9841	1.823	-4.5215	-0.57678
227.5	-5.9841	1.823	-4.5215	-0.57678
227.667	-5.9841	1.823	-4.5215	-0.57678
227.833	-5.9841	1.823	-4.5215	-0.57678
228	-5.9841	1.823	-4.5215	-0.57678
228.167	-5.9841	1.823	-4.5215	-0.57678
228.333	-5.9841	1.823	-4.5215	-0.57678
228.5	-5.9841	1.823	-4.5215	-0.57678
228.667	-5.9841	1.823	-4.5215	-0.57678
228.833	-5.9841	1.823	-4.5215	-0.57678
229	-5.9841	1.823	-4.5215	-0.57678
229.167	-5.9841	1.823	-4.5215	-0.57678
229.333	-5.9841	1.823	-4.5215	-0.57678
229.5	-5.9841	1.823	-4.5215	-0.57678
229.667	-5.9841	1.823	-4.5215	-0.57678
229.833	-5.9841	1.823	-4.5215	-0.57678
230	-5.9841	1.823	-4.5215	-0.57678
230.167	-5.9841	1.823	-4.5215	-0.57678
230.333	-5.9841	1.823	-4.5215	-0.57678
230.5	-5.9841	1.823	-4.5215	-0.57678
230.667	-5.9841	1.823	-4.5215	-0.57678
230.833	-5.9841	1.823	-4.5215	-0.57678
231	-5.9841	1.823	-4.5215	-0.57678
231.167	-5.9841	1.823	-4.5215	-0.57678
231.333	-5.9841	1.823	-4.5215	-0.57678
231.5	-5.9841	1.823	-4.5215	-0.57678
231.667	-4.7069	2.0496	-4.5215	-0.57678
231.833	-4.7069	2.0496	-4.5215	-0.57678
232	-4.7069	2.0496	-4.5215	-0.57678
232.167	-4.7069	2.0496	-4.5215	-0.57678
232.333	-4.7069	2.0496	-4.5215	-0.57678
232.5	-4.7069	2.0496	-4.5215	-0.57678
232.667	-4.7069	2.0496	-4.5215	-0.57678
232.833	-4.7069	2.0496	-4.5215	-0.57678
233	-4.7069	2.0496	-4.5215	-0.57678
233.167	-3.3371	2.2865	-4.5215	-0.57678
233.333	-3.3371	2.2865	-4.5215	-0.57678
233.5	-3.3371	2.2865	-4.5215	-0.57678
233.667	-3.3371	2.2865	-4.5215	-0.57678
233.833	-3.3371	2.2865	-4.5215	-0.57678
234	-3.3371	2.2865	-4.5215	-0.57678
234.167	-3.3371	2.2865	-4.5215	-0.57678
234.333	-3.3371	2.2865	-4.5215	-0.57678
234.5	-3.3371	2.2865	-4.5215	-0.57678
234.667	-3.3371	2.2865	-4.5215	-0.57678
234.833	-2.0599	2.5131	-4.5215	-0.57678
235	-2.0599	2.5131	-4.5215	-0.57678
235.167	-2.0599	2.5131	-4.5215	-0.57678
235.333	-2.0599	2.5131	-4.5215	-0.57678
235.5	-2.0599	2.5131	-4.5215	-0.57678
235.667	-2.0599	2.5131	-4.5215	-0.57678
235.833	-2.0599	2.5131	-4.5215	-0.57678
236	-2.0599	2.5131	-4.5215	-0.57678
236.167	-2.0599	2.5131	-4.5215	-0.57678
236.333	-2.0599	2.5131	-4.5215	-0.57678
236.5	-0.69007	2.7603	-4.5215	-0.57678
236.667	-0.69007	2.7603	-4.5215	-0.57678
236.833	-0.69007	2.7603	-4.5215	-0.57678
237	-0.69007	2.7603	-4.5215	-0.57678
237.167	-0.69007	2.7603	-4.5215	-0.57678
237.333	-0.69007	2.7603	-4.5215	-0.57678
237.5	-0.69007	2.7603	-4.5215	-0.57678
237.667	-0.69007	2.7603	-4.5215	-0.57678
237.833	-0.69007	2.7603	-4.5215	-0.57678
238	0.58708	2.9869	-4.5215	-0.57678
238.167	0.58708	2.9869	-4.5215	-0.57678
238.333	0.58708	2.9869	-4.5215	-0.57678
238.5	0.58708	2.9869	-4.5215	-0.57678
238.667	0.58708	2.9869	-4.5215	-0.57678
238.833	0.58708	2.9869	-4.5215	-0.57678
239	0.58708	2.9869	-4.5215	-0.57678
239.167	0.58708	2.9869	-4.5215	-0.57678
239.333	0.58708	2.9869	-4.5215	-0.57678
239.5	0.58708	2.9869	-4.5215	-0.57678
239.667	1.9569	3.2238	-4.5215	-0.57678
239.833	1.9569	3.2238	-4.5215	-0.57678
240	1.9569	3.2238	-4.5215	-0.57678
240.167	1.9569	3.2238	-4.5215	-0.57678
240.333	1.9569	3.2238	-4.5215	-0.57678
240.5	1.9569	3.2238	-4.5215	-0.57678
240.667	1.9569	3.2238	-4.5215	-0.57678
240.833	1.9569	3.2238	-4.5215	-0.57678
241	1.9569	3.2238	-4.5215	-0.57678
241.167	3.2341	3.4504	-4.5215	-0.57678
241.333	3.2341	3.4504	-4.5215	-0.57678
241.5	3.2341	3.4504	-4.5215	-0.57678
241.667	3.2341	3.4504	-4.5215	-0.57678
241.833	3.2341	3.4504	-4.5215	-0.57678
242	3.2341	3.4504	-4.5215	-0.57678
242.167	3.2341	3.4504	-4.5215	-0.57678
242.333	3.2341	3.4504	-4.5215	-0.57678
242.5	3.2341	3.4504	-4.5215	-0.57678
242.667	3.2341	3.4504	-4.5215	-0.57678
242.833	4.6039	3.6873	-4.5215	-0.57678
243	4.6039	3.6873	-4.5215	-0.57678
243.167	4.6039	3.6873	-4.5215	-0.57678
243.333	4.6039	3.6873	-4.5215	-0.57678
243.5	4.6039	3.6873	-4.5215	-0.57678
243.667	4.6039	3.6873	-4.5215	-0.57678
243.833	4.6039	3.6873	-4.5215	-0.57678
244	4.6039	3.6873	-4.5215	-0.57678
244.167	4.6039	3.6873	-4.5215	-0.57678
244.333	4.6039	3.6873	-4.5215	-0.57678
244.5	4.6039	3.6873	-3.2753	-0.24719
244.667	4.6039	3.6873	-3.2753	-0.24719
244.833	4.6039	3.6873	-3.2753	-0.24719
245	4.6039	3.6873	-3.2753	-0.24719
245.167	4.6039	3.6873	-3.2753	-0.24719
245.333	4.6039	3.6873	-3.2753	-0.24719
245.5	4.6039	3.6873	-3.2753	-0.24719
245.667	4.6039	3.6873	-3.2753	-0.24719
245.833	4.6039	3.6873	-3.2753	-0.24719
246	4.6039	3.6873	-1.926	0.1133
246.167	4.6039	3.6873	-1.926	0.1133
246.333	4.6039	3.6873	-1.926	0.1133
246.5	4.6039	3.6873	-1.926	0.1133
246.667	4.6039	3.6873	-1.926	0.1133
246.833	4.6039	3.6873	-1.926	0.1133
247	4.6039	3.6873	-1.926	0.1133
247.167	4.6039	3.6873	-1.926	0.1133
247.333	4.6039	3.6873	-1.926	0.1133
247.5	4.6039	3.6873	-1.926	0.1133
247.667	4.6039	3.6873	-0.67978	0.45318
247.833	4.6039	3.6873	-0.67978	0.45318
248	4.6039	3.6873	-0.67978	0.45318
248.167	4.6039	3.6873	-0.67978	0.45318
248.333	4.6039	3.6873	-0.67978	0.45318
248.5	4.6039	3.6873	-0.67978	0.45318
248.667	4.6039	3.6873	-0.67978	0.45318
248.833	4.6039	3.6873	-0.67978	0.45318
249	4.6039	3.6873	-0.67978	0.45318
249.167	4.6039	3.6873	0.66948	0.81367
249.333	4.6039	3.6873	0.66948	0.81367
249.5	4.6039	3.6873	0.66948	0.81367
249.667	4.6039	3.6873	0.66948	0.81367
249.833	4.6039	3.6873	0.66948	0.81367
250	4.6039	3.6873	0.66948	0.81367
250.167	4.6039	3.6873	0.66948	0.81367
250.333	4.6039	3.6873	0.66948	0.81367
250.5	4.6039	3.6873	0.66948	0.81367
250.667	4.6039	3.6873	0.66948	0.81367
250.833	4.6039	3.6873	1.926	1.1536
251	4.6039	3.6873	1.926	1.1536
251.167	4.6039	3.6873	1.926	1.1536
251.333	4.6039	3.6873	1.926	1.1536
251.5	4.6039	3.6873	1.926	1.1536
251.667	4.6039	3.6873	1.926	1.1536
251.833	4.6039	3.6873	1.926	1.1536
252	4.6039	3.6873	1.926	1.1536
252.167	4.6039	3.6873	1.926	1.1536
252.333	4.6039	3.6873	1.926	1.1536
252.5	4.6039	3.6873	3.265	1.5037
252.667	4.6039	3.6873	3.265	1.5037
252.833	4.6039	3.6873	3.265	1.5037
253	4.6039	3.6873	3.265	1.5037
253.167	4.6039	3.6873	3.265	1.5037
253.333	4.6039	3.6873	3.265	1.5037
253.5	4.6039	3.6873	3.265	1.5037
253.667	4.6039	3.6873	3.265	1.5037
253.833	4.6039	3.6873	3.265	1.5037
254	4.6039	3.6873	4.5215	1.8436
254.167	4.6039	3.6873	4.5215	1.8436
254.333	4.6039	3.6873	4.5215	1.8436
254.5	4.6039	3.6873	4.5215	1.8436
254.667	4.6039	3.6873	4.5215	1.8436
254.833	4.6039	3.6873	4.5215	1.8436
255	4.6039	3.6873	4.5215	1.8436
255.167	4.6039	3.6873	4.5215	1.8436
255.333	4.6039	3.6873	4.5215	1.8436
255.5	4.6039	3.6873	4.5215	1.8436
255.667	4.6039	3.6873	5.8605	2.2041
255.833	4.6039	3.6873	5.8605	2.2041
256	4.6039	3.6873	5.8605	2.2041
256.167	4.6039	3.6873	5.8605	2.2041
256.333	4.6039	3.6873	5.8605	2.2041
256.5	4.6039	3.6873	5.8605	2.2041
256.667	4.6039	3.6873	5.8605	2.2041
256.833	4.6039	3.6873	5.8605	2.2041
257	4.6039	3.6873	5.8605	2.2041
257.167	4.6039	3.6873	5.8605	2.2041
257.333	4.6039	3.6873	5.8605	2.2041
257.5	4.6039	3.6873	5.8605	2.2041
257.667	4.6039	3.6873	5.8605	2.2041
257.833	4.6039	3.6873	5.8605	2.2041
258	4.6039	3.6873	5.8605	2.2041
258.167	4.6039	3.6873	5.8605	2.2041
258.333	4.6039	3.6873	5.8605	2.2041
258.5	4.6039	3.6873	5.8605	2.2041
258.667	4.6039	3.6873	5.8605	2.2041
258.833	4.6039	3.6873	5.8605	2.2041
259	4.6039	3.6873	5.8605	2.2041
259.167	4.6039	3.6873	5.8605	2.2041
259.333	4.6039	3.6873	5.8605	2.2041
259.5	4.6039	3.6873	5.8605	2.2041
259.667	4.6039	3.6873	5.8605	2.2041
259.833	4.6039	3.6873	5.8605	2.2041
260	4.6039	3.6873	5.8605	2.2041
260.167	4.6039	3.6873	5.8605	2.2041
260.333	4.6039	3.6873	5.8605	2.2041
260.5	4.6039	3.6873	5.8605	2.2041
260.667	4.6039	3.6873	5.8605	2.2041
260.833	4.6039	3.6873	5.8605	2.2041
261	4.6039	3.6873	5.8605	2.2041
261.167	4.6039	3.6873	5.8605	2.2041
261.333	4.6039	3.6873	5.8605	2.2041
261.5	4.6039	3.6873	5.8605	2.2041
261.667	4.6039	3.6873	5.8605	2.2041
261.833	4.6039	3.6873	5.8605	2.2041
262	4.6039	3.6873	5.8605	2.2041
262.167	4.6039	3.6873	5.8605	2.2041
262.333	4.6039	3.6873	5.8605	2.2041
262.5	4.6039	3.6873	5.8605	2.2041
262.667	4.6039	3.6873	5.8605	2.2041
262.833	4.6039	3.6873	5.8605	2.2041
263	4.6039	3.6873	5.8605	2.2041
263.167	4.6039	3.6873	5.8605	2.2041
263.333	4.6039	3.6873	5.8605	2.2041
263.5	4.6039	3.6873	5.8605	2.2041
263.667	4.6039	3.6873	5.8605	2.2041
263.833	3.4813	3.0384	5.8605	2.2041
264	3.4813	3.0384	5.8605	2.2041
264.167	3.4813	3.0384	5.8605	2.2041
264.333	3.4813	3.0384	5.8605	2.2041
264.5	3.4813	3.0384	5.8605	2.2041
264.667	3.4813	3.0384	5.8605	2.2041
264.833	3.4813	3.0384	5.8605	2.2041
265	3.4813	3.0384	5.8605	2.2041
265.167	3.4813	3.0384	5.8605	2.2041
265.333	3.4813	3.0384	5.8605	2.2041
265.5	2.2762	2.3483	5.8605	2.2041
265.667	2.2762	2.3483	5.8605	2.2041
265.833	2.2762	2.3483	5.8605	2.2041
266	2.2762	2.3483	5.8605	2.2041
266.167	2.2762	2.3483	5.8605	2.2041
266.333	2.2762	2.3483	5.8605	2.2041
266.5	2.2762	2.3483	5.8605	2.2041
266.667	2.2762	2.3483	5.8605	2.2041
266.833	2.2762	2.3483	5.8605	2.2041
267	1.1536	1.6994	5.8605	2.2041
267.167	1.1536	1.6994	5.8605	2.2041
267.333	1.1536	1.6994	5.8605	2.2041
267.5	1.1536	1.6994	5.8605	2.2041
267.667	1.1536	1.6994	5.8605	2.2041
267.833	1.1536	1.6994	5.8605	2.2041
268	1.1536	1.6994	5.8605	2.2041
268.167	1.1536	1.6994	5.8605	2.2041
268.333	1.1536	1.6994	5.8605	2.2041
268.5	1.1536	1.6994	5.8605	2.2041
268.667	-0.051498	0.99906	5.8605	2.2041
268.833	-0.051498	0.99906	5.8605	2.2041
269	-0.051498	0.99906	5.8605	2.2041
269.167	-0.051498	0.99906	5.8605	2.2041
269.333	-0.051498	0.99906	5.8605	2.2041
269.5	-0.051498	0.99906	5.8605	2.2041
269.667	-0.051498	0.99906	5.8605	2.2041
269.833	-0.051498	0.99906	5.8605	2.2041
270	-0.051498	0.99906	5.8605	2.2041
270.167	-1.1742	0.35019	5.8605	2.2041
270.333	-1.1742	0.35019	5.8605	2.2041
270.5	-1.1742	0.35019	5.8605	2.2041
270.667	-1.1742	0.35019	5.8605	2.2041
270.833	-1.1742	0.35019	5.8605	2.2041
271	-1.1742	0.35019	5.8605	2.2041
271.167	-1.1742	0.35019	5.8605	2.2041
271.333	-1.1742	0.35019	5.8605	2.2041
271.5	-1.1742	0.35019	5.8605	2.2041
271.667	-1.1742	0.35019	5.8605	2.2041
271.833	-2.3792	-0.33989	5.8605	2.2041
272	-2.3792	-0.33989	5.8605	2.2041
272.167	-2.3792	-0.33989	5.8605	2.2041
272.333	-2.3792	-0.33989	5.8605	2.2041
272.5	-2.3792	-0.33989	5.8605	2.2041
272.667	-2.3792	-0.33989	5.8605	2.2041
272.833	-2.3792	-0.33989	5.8605	2.2041
273	-2.3792	-0.33989	5.8605	2.2041
273.167	-2.3792	-0.33989	5.8605	2.2041
273.333	-2.3792	-0.33989	5.8605	2.2041
273.5	-3.5019	-0.98876	5.8605	2.2041
273.667	-3.5019	-0.98876	5.8605	2.2041
273.833	-3.5019	-0.98876	5.8605	2.2041
274	-3.5019	-0.98876	5.8605	2.2041
274.167	-3.5019	-0.98876	5.8605	2.2041
274.333	-3.5019	-0.98876	5.8605	2.2041
274.5	-3.5019	-0.98876	5.8605	2.2041
274.667	-3.5019	-0.98876	5.8605	2.2041
274.833	-3.5019	-0.98876	5.8605	2.2041
275	-4.7069	-1.6891	5.8605	2.2041
275.167	-4.7069	-1.6891	5.8605	2.2041
275.333	-4.7069	-1.6891	5.8605	2.2041
275.5	-4.7069	-1.6891	5.8605	2.2041
275.667	-4.7069	-1.6891	5.8605	2.2041
275.833	-4.7069	-1.6891	5.8605	2.2041
276	-4.7069	-1.6891	5.8605	2.2041
276.167	-4.7069	-1.6891	5.8605	2.2041
276.333	-4.7069	-1.6891	5.8605	2.2041
276.5	-4.7069	-1.6891	5.8605	2.2041
276.667	-4.7069	-1.6891	4.5627	2.2041
276.833	-4.7069	-1.6891	4.5627	2.2041
277	-4.7069	-1.6891	4.5627	2.2041
277.167	-4.7069	-1.6891	4.5627	2.2041
277.333	-4.7069	-1.6891	4.5627	2.2041
277.5	-4.7069	-1.6891	4.5627	2.2041
277.667	-4.7069	-1.6891	4.5627	2.2041
277.833	-4.7069	-1.6891	4.5627	2.2041
278	-4.7069	-1.6891	4.5627	2.2041
278.167	-4.7069	-1.6891	3.1723	2.2041
278.333	-4.7069	-1.6891	3.1723	2.2041
278.5	-4.7069	-1.6891	3.1723	2.2041
278.667	-4.7069	-1.6891	3.1723	2.2041
278.833	-4.7069	-1.6891	3.1723	2.2041
279	-4.7069	-1.6891	3.1723	2.2041
279.167	-4.7069	-1.6891	3.1723	2.2041
279.333	-4.7069	-1.6891	3.1723	2.2041
279.5	-4.7069	-1.6891	3.1723	2.2041
279.667	-4.7069	-1.6891	3.1723	2.2041
279.833	-4.7069	-1.6891	1.8745	2.2041
280	-4.7069	-1.6891	1.8745	2.2041
280.167	-4.7069	-1.6891	1.8745	2.2041
280.333	-4.7069	-1.6891	1.8745	2.2041
280.5	-4.7069	-1.6891	1.8745	2.2041
280.667	-4.7069	-1.6891	1.8745	2.2041
280.833	-4.7069	-1.6891	1.8745	2.2041
281	-4.7069	-1.6891	1.8745	2.2041
281.167	-4.7069	-1.6891	1.8745	2.2041
281.333	-4.7069	-1.6891	1.8745	2.2041
281.5	-4.7069	-1.6891	0.48408	2.2041
281.667	-4.7069	-1.6891	0.48408	2.2041
281.833	-4.7069	-1.6891	0.48408	2.2041
282	-4.7069	-1.6891	0.48408	2.2041
282.167	-4.7069	-1.6891	0.48408	2.2041
282.333	-4.7069	-1.6891	0.48408	2.2041
282.5	-4.7069	-1.6891	0.48408	2.2041
282.667	-4.7069	-1.6891	0.48408	2.2041
282.833	-4.7069	-1.6891	0.48408	2.2041
283	-4.7069	-1.6891	-0.81367	2.2041
283.167	-4.7069	-1.6891	-0.81367	2.2041
283.333	-4.7069	-1.6891	-0.81367	2.2041
283.5	-4.7069	-1.6891	-0.81367	2.2041
283.667	-4.7069	-1.6891	-0.81367	2.2041
283.833	-4.7069	-1.6891	-0.81367	2.2041
284	-4.7069	-1.6891	-0.81367	2.2041
284.167	-4.7069	-1.6891	-0.81367	2.2041
284.333	-4.7069	-1.6891	-0.81367	2.2041
284.5	-4.7069	-1.6891	-0.81367	2.2041
284.667	-4.7069	-1.6891	-2.2041	2.2041
284.833	-4.7069	-1.6891	-2.2041	2.2041
285	-4.7069	-1.6891	-2.2041	2.2041
285.167	-4.7069	-1.6891	-2.2041	2.2041
285.333	-4.7069	-1.6891	-2.2041	2.2041
285.5	-4.7069	-1.6891	-2.2041	2.2041
285.667	-4.7069	-1.6891	-2.2041	2.2041
285.833	-4.7069	-1.6891	-2.2041	2.2041
286	-4.7069	-1.6891	-2.2041	2.2041
286.167	-4.7069	-1.6891	-3.5019	2.2041
286.333	-4.7069	-1.6891	-3.5019	2.2041
286.5	-4.7069	-1.6891	-3.5019	2.2041
286.667	-4.7069	-1.6891	-3.5019	2.2041
286.833	-4.7069	-1.6891	-3.5019	2.2041
287	-4.7069	-1.6891	-3.5019	2.2041
287.167	-4.7069	-1.6891	-3.5019	2.2041
287.333	-4.7069	-1.6891	-3.5019	2.2041
287.5	-4.7069	-1.6891	-3.5019	2.2041
287.667	-4.7069	-1.6891	-3.5019	2.2041
287.833	-4.7069	-1.6891	-4.8923	2.2041
288	-4.7069	-1.6891	-4.8923	2.2041
288.167	-4.7069	-1.6891	-4.8923	2.2041
288.333	-4.7069	-1.6891	-4.8923	2.2041
288.5	-4.7069	-1.6891	-4.8923	2.2041
288.667	-4.7069	-1.6891	-4.8923	2.2041
288.833	-4.7069	-1.6891	-4.8923	2.2041
289	-4.7069	-1.6891	-4.8923	2.2041
289.167	-4.7069	-1.6891	-4.8923	2.2041
289.333	-4.7069	-1.6891	-4.8923	2.2041
289.5	-4.7069	-1.6891	-3.5122	2.0805
289.667	-4.7069	-1.6891	-3.5122	2.0805
289.833	-4.7069	-1.6891	-3.5122	2.0805
290	-4.7069	-1.6891	-3.5122	2.0805
290.167	-4.7069	-1.6891	-3.5122	2.0805
290.333	-4.7069	-1.6891	-3.5122	2.0805
290.5	-4.7069	-1.6891	-3.5122	2.0805
290.667	-4.7069	-1.6891	-3.5122	2.0805
290.833	-4.7069	-1.6891	-3.5122	2.0805
291	-4.7069	-1.6891	-2.2144	1.9672
291.167	-4.7069	-1.6891	-2.2144	1.9672
291.333	-4.7069	-1.6891	-2.2144	1.9672
291.5	-4.7069	-1.6891	-2.2144	1.9672
291.667	-4.7069	-1.6891	-2.2144	1.9672
291.833	-4.7069	-1.6891	-2.2144	1.9672
292	-4.7069	-1.6891	-2.2144	1.9672
292.167	-4.7069	-1.6891	-2.2144	1.9672
292.333	-4.7069	-1.6891	-2.2144	1.9672
292.5	-4.7069	-1.6891	-2.2144	1.9672
292.667	-4.7069	-1.6891	-0.83427	1.8539
292.833	-4.7069	-1.6891	-0.83427	1.8539
293	-4.7069	-1.6891	-0.83427	1.8539
293.167	-4.7069	-1.6891	-0.83427	1.8539
293.333	-4.7069	-1.6891	-0.83427	1.8539
293.5	-4.7069	-1.6891	-0.83427	1.8539
293.667	-4.7069	-1.6891	-0.83427	1.8539
293.833	-4.7069	-1.6891	-0.83427	1.8539
294	-4.7069	-1.6891	-0.83427	1.8539
294.167	-4.7069	-1.6891	0.46348	1.7406
294.333	-4.7069	-1.6891	0.46348	1.7406
294.5	-4.7069	-1.6891	0.46348	1.7406
294.667	-4.7069	-1.6891	0.46348	1.7406
294.833	-4.7069	-1.6891	0.46348	1.7406
295	-4.7069	-1.6891	0.46348	1.7406
295.167	-4.7069	-1.6891	0.46348	1.7406
295.333	-4.7069	-1.6891	0.46348	1.7406
295.5	-4.7069	-1.6891	0.46348	1.7406
295.667	-4.7069	-1.6891	0.46348	1.7406
295.833	-4.7069	-1.6891	1.8436	1.617
296	-4.7069	-1.6891	1.8436	1.617
296.167	-4.7069	-1.6891	1.8436	1.617
296.333	-4.7069	-1.6891	1.8436	1.617
296.5	-4.7069	-1.6891	1.8436	1.617
296.667	-4.7069	-1.6891	1.8436	1.617
296.833	-4.7069	-1.6891	1.8436	1.617
297	-4.7069	-1.6891	1.8436	1.617
297.167	-4.7069	-1.6891	1.8436	1.617
297.333	-4.7069	-1.6891	1.8436	1.617
297.5	-4.7069	-1.6891	3.1414	1.5037
297.667	-4.7069	-1.6891	3.1414	1.5037
297.833	-4.7069	-1.6891	3.1414	1.5037
298	-4.7069	-1.6891	3.1414	1.5037
298.167	-4.7069	-1.6891	3.1414	1.5037
298.333	-4.7069	-1.6891	3.1414	1.5037
298.5	-4.7069	-1.6891	3.1414	1.5037
298.667	-4.7069	-1.6891	3.1414	1.5037
298.833	-4.7069	-1.6891	3.1414	1.5037
299	-4.7069	-1.6891	4.5215	1.3801
299.167	-4.7069	-1.6891	4.5215	1.3801
299.333	-4.7069	-1.6891	4.5215	1.3801
299.5	-4.7069	-1.6891	4.5215	1.3801
299.667	-4.7069	-1.6891	4.5215	1.3801
299.833	-4.7069	-1.6891	4.5215	1.3801
300	-3.4092	-1.617	4.5215	1.3801
300.167	-3.4092	-1.617	4.5215	1.3801
300.333	-3.4092	-1.617	4.5215	1.3801
300.5	-3.4092	-1.617	4.5215	1.3801
300.667	-3.4092	-1.617	5.8193	1.2669
300.833	-3.4092	-1.617	5.8193	1.2669
301	-3.4092	-1.617	5.8193	1.2669
301.167	-3.4092	-1.617	5.8193	1.2669
301.333	-3.4092	-1.617	5.8193	1.2669
301.5	-3.4092	-1.617	5.8193	1.2669
301.667	-2.0187	-1.5449	5.8193	1.2669
301.833	-2.0187	-1.5449	5.8193	1.2669
302	-2.0187	-1.5449	5.8193	1.2669
302.167	-2.0187	-1.5449	5.8193	1.2669
302.333	-2.0187	-1.5449	5.8193	1.2669
302.5	-2.0187	-1.5449	5.8193	1.2669
302.667	-2.0187	-1.5449	5.8193	1.2669
302.833	-2.0187	-1.5449	5.8193	1.2669
303	-2.0187	-1.5449	5.8193	1.2669
303.167	-0.72097	-1.4728	5.8193	1.2669
303.333	-0.72097	-1.4728	5.8193	1.2669
303.5	-0.72097	-1.4728	5.8193	1.2669
303.667	-0.72097	-1.4728	5.8193	1.2669
303.833	-0.72097	-1.4728	5.8193	1.2669
304	-0.72097	-1.4728	5.8193	1.2669
304.167	-0.72097	-1.4728	5.8193	1.2669
304.333	-0.72097	-1.4728	5.8193	1.2669
304.5	-0.72097	-1.4728	5.8193	1.2669
304.667	-0.72097	-1.4728	5.8193	1.2669
304.833	0.65918	-1.4007	5.8193	1.2669
305	0.65918	-1.4007	5.8193	1.2669
305.167	0.65918	-1.4007	5.8193	1.2669
305.333	0.65918	-1.4007	5.8193	1.2669
305.5	0.65918	-1.4007	5.8193	1.2669
305.667	0.65918	-1.4007	5.8193	1.2669
305.833	0.65918	-1.4007	5.8193	1.2669
306	0.65918	-1.4007	5.8193	1.2669
306.167	0.65918	-1.4007	5.8193	1.2669
306.333	0.65918	-1.4007	5.8193	1.2669
306.5	1.9569	-1.339	5.8193	1.2669
306.667	1.9569	-1.339	5.8193	1.2669
306.833	1.9569	-1.339	5.8193	1.2669
307	1.9569	-1.339	5.8193	1.2669
307.167	1.9569	-1.339	5.8193	1.2669
307.333	1.9569	-1.339	5.8193	1.2669
307.5	1.9569	-1.339	5.8193	1.2669
307.667	1.9569	-1.339	5.8193	1.2669
307.833	1.9569	-1.339	5.8193	1.2669
308	3.3474	-1.2669	5.8193	1.2669
308.167	3.3474	-1.2669	5.8193	1.2669
308.333	3.3474	-1.2669	5.8193	1.2669
308.5	3.3474	-1.2669	5.8193	1.2669
308.667	3.3474	-1.2669	5.8193	1.2669
308.833	3.3474	-1.2669	5.8193	1.2669
309	3.3474	-1.2669	5.8193	1.2669
309.167	3.3474	-1.2669	5.8193	1.2669
309.333	3.3474	-1.2669	5.8193	1.2669
309.5	3.3474	-1.2669	5.8193	1.2669
309.667	4.6451	-1.1948	5.8193	1.2669
309.833	4.6451	-1.1948	5.8193	1.2669
310	4.6451	-1.1948	5.8193	1.2669
310.167	4.6451	-1.1948	5.8193	1.2669
310.333	4.6451	-1.1948	5.8193	1.2669
310.5	4.6451	-1.1948	5.8193	1.2669
310.667	4.6451	-1.1948	5.8193	1.2669
310.833	4.6451	-1.1948	5.8193	1.2669
311	4.6451	-1.1948	5.8193	1.2669
311.167	6.0356	-1.1227	5.8193	1.2669
311.333	6.0356	-1.1227	5.8193	1.2669
311.5	6.0356	-1.1227	5.8193	1.2669
311.667	6.0356	-1.1227	5.8193	1.2669
311.833	6.0356	-1.1227	5.8193	1.2669
312	6.0356	-1.1227	5.8193	1.2669
312.167	6.0356	-1.1227	5.8193	1.2669
312.333	6.0356	-1.1227	5.8193	1.2669
312.5	6.0356	-1.1227	5.8193	1.2669
312.667	6.0356	-1.1227	5.8193	1.2669
312.833	4.6657	-0.88577	5.8193	1.2669
313	4.6657	-0.88577	5.8193	1.2669
313.167	4.6657	-0.88577	5.8193	1.2669
313.333	4.6657	-0.88577	5.8193	1.2669
313.5	4.6657	-0.88577	5.8193	1.2669
313.667	4.6657	-0.88577	5.8193	1.2669
313.833	4.6657	-0.88577	5.8193	1.2669
314	4.6657	-0.88577	5.8193	1.2669
314.167	4.6657	-0.88577	5.8193	1.2669
314.333	4.6657	-0.88577	5.8193	1.2669
314.5	3.3886	-0.65918	5.8193	1.2669
314.667	3.3886	-0.65918	5.8193	1.2669
314.833	3.3886	-0.65918	5.8193	1.2669
315	3.3886	-0.65918	5.8193	1.2669
315.167	3.3886	-0.65918	5.8193	1.2669
315.333	3.3886	-0.65918	5.8193	1.2669
315.5	3.3886	-0.65918	5.8193	1.2669
315.667	3.3886	-0.65918	5.8193	1.2669
315.833	3.3886	-0.65918	5.8193	1.2669
316	2.0187	-0.41199	5.8193	1.2669
316.167	2.0187	-0.41199	5.8193	1.2669
316.333	2.0187	-0.41199	5.8193	1.2669
316.5	2.0187	-0.41199	5.8193	1.2669
316.667	2.0187	-0.41199	5.8193	1.2669
316.833	2.0187	-0.41199	5.8193	1.2669
317	2.0187	-0.41199	5.8193	1.2669
317.167	2.0187	-0.41199	5.8193	1.2669
317.333	2.0187	-0.41199	5.8193	1.2669
317.5	2.0187	-0.41199	5.8193	1.2669
317.667	0.74157	-0.18539	5.8193	1.2669
317.833	0.74157	-0.18539	5.8193	1.2669
318	0.74157	-0.18539	5.8193	1.2669
318.167	0.74157	-0.18539	5.8193	1.2669
318.333	0.74157	-0.18539	5.8193	1.2669
318.5	0.74157	-0.18539	5.8193	1.2669
318.667	0.74157	-0.18539	5.8193	1.2669
318.833	0.74157	-0.18539	5.8193	1.2669
319	0.74157	-0.18539	5.8193	1.2669
319.167	-0.62828	0.051498	5.8193	1.2669
319.333	-0.62828	0.051498	5.8193	1.2669
319.5	-0.62828	0.051498	5.8193	1.2669
319.667	-0.62828	0.051498	5.8193	1.2669
319.833	-0.62828	0.051498	5.8193	1.2669
320	-0.62828	0.051498	5.8193	1.2669
320.167	-0.62828	0.051498	5.8193	1.2669
320.333	-0.62828	0.051498	5.8193	1.2669
320.5	-0.62828	0.051498	5.8193	1.2669
320.667	-0.62828	0.051498	5.8193	1.2669
320.833	-1.9054	0.27809	5.8193	1.2669
321	-1.9054	0.27809	5.8193	1.2669
321.167	-1.9054	0.27809	5.8193	1.2669
321.333	-1.9054	0.27809	5.8193	1.2669
321.5	-1.9054	0.27809	5.8193	1.2669
321.667	-1.9054	0.27809	5.8193	1.2669
321.833	-1.9054	0.27809	5.8193	1.2669
322	-1.9054	0.27809	5.8193	1.2669
322.167	-1.9054	0.27809	5.8193	1.2669
322.333	-1.9054	0.27809	5.8193	1.2669
322.5	-3.2753	0.51498	5.8193	1.2669
322.667	-3.2753	0.51498	5.8193	1.2669
322.833	-3.2753	0.51498	5.8193	1.2669
323	-3.2753	0.51498	5.8193	1.2669
323.167	-3.2753	0.51498	5.8193	1.2669
323.333	-3.2753	0.51498	5.8193	1.2669
323.5	-3.2753	0.51498	5.8193	1.2669
323.667	-3.2753	0.51498	5.8193	1.2669
323.833	-3.2753	0.51498	5.8193	1.2669
324	-4.5524	0.74157	5.8193	1.2669
324.167	-4.5524	0.74157	5.8193	1.2669
324.333	-4.5524	0.74157	5.8193	1.2669
324.5	-4.5524	0.74157	5.8193	1.2669
324.667	-4.5524	0.74157	5.8193	1.2669
324.833	-4.5524	0.74157	5.8193	1.2669
325	-4.5524	0.74157	5.8193	1.2669
325.167	-4.5524	0.74157	5.8193	1.2669
325.333	-4.5524	0.74157	5.8193	1.2669
325.5	-4.5524	0.74157	5.8193	1.2669
325.667	-3.3165	0.33989	4.5215	1.1536
325.833	-3.3165	0.33989	4.5215	1.1536
326	-3.3165	0.33989	4.5215	1.1536
326.167	-3.3165	0.33989	4.5215	1.1536
326.333	-3.3165	0.33989	4.5215	1.1536
326.5	-3.3165	0.33989	4.5215	1.1536
326.667	-3.3165	0.33989	4.5215	1.1536
326.833	-3.3165	0.33989	4.5215	1.1536
327	-3.3165	0.33989	4.5215	1.1536
327.167	-1.9981	-0.082397	3.1414	1.03
327.333	-1.9981	-0.082397	3.1414	1.03
327.5	-1.9981	-0.082397	3.1414	1.03
327.667	-1.9981	-0.082397	3.1414	1.03
327.833	-1.9981	-0.082397	3.1414	1.03
328	-1.9981	-0.082397	3.1414	1.03
328.167	-1.9981	-0.082397	3.1414	1.03
328.333	-1.9981	-0.082397	3.1414	1.03
328.5	-1.9981	-0.082397	3.1414	1.03
328.667	-1.9981	-0.082397	3.1414	1.03
328.833	-0.76217	-0.48408	1.8436	0.91667
329	-0.76217	-0.48408	1.8436	0.91667
329.167	-0.76217	-0.48408	1.8436	0.91667
329.333	-0.76217	-0.48408	1.8436	0.91667
329.5	-0.76217	-0.48408	1.8436	0.91667
329.667	-0.76217	-0.48408	1.8436	0.91667
329.833	-0.76217	-0.48408	1.8436	0.91667
330	-0.76217	-0.48408	1.8436	0.91667
330.167	-0.76217	-0.48408	1.8436	0.91667
330.333	-0.76217	-0.48408	1.8436	0.91667
330.5	0.55618	-0.91667	0.46348	0.80337
330.667	0.55618	-0.91667	0.46348	0.80337
330.833	0.55618	-0.91667	0.46348	0.80337
331	0.55618	-0.91667	0.46348	0.80337
331.167	0.55618	-0.91667	0.46348	0.80337
331.333	0.55618	-0.91667	0.46348	0.80337
331.5	0.55618	-0.91667	0.46348	0.80337
331.667	0.55618	-0.91667	0.46348	0.80337
331.833	0.55618	-0.91667	0.46348	0.80337
332	1.7921	-1.3184	-0.83427	0.69007
332.167	1.7921	-1.3184	-0.83427	0.69007
332.333	1.7921	-1.3184	-0.83427	0.69007
332.5	1.7921	-1.3184	-0.83427	0.69007
332.667	1.7921	-1.3184	-0.83427	0.69007
[truncated: 149 more rows]

## Sheet: Figure 2C
Time	Data	0	0.5	1
0	-0.893686	-0.706064	-0.560587	-0.0728396
2	-1.06613	-0.706064	-0.550598	-0.0713013
4	-1.01827	-0.706064	-0.382605	-0.0454214
6	-0.860128	-0.706064	-0.0466546	0.00633171
8	-0.686344	-0.706064	0.181989	0.0415543
10	-0.662492	-0.706064	0.213695	0.046438
12	-0.962885	-0.697651	0.14106	0.0351233
14	-1.17928	-0.566515	0.0825231	0.0241474
16	-0.939313	-0.311753	0.0764887	0.0194083
18	-0.409584	-0.141737	0.0816026	0.0176554
20	-0.164501	-0.1203	0.0741533	0.0161894
22	-0.0116942	-0.105756	0.0667382	0.0145314
24	0.522468	0.337322	0.102109	0.0100792
26	1.14943	0.808109	0.106934	-0.000697912
28	1.67125	0.806161	0.0161955	-0.0163926
30	2.10394	0.490322	-0.11092	-0.030244
32	2.20549	0.264362	-0.145149	-0.0312989
34	1.96821	0.340078	0.0157182	-0.0091845
36	1.56062	0.718895	0.305166	0.0268829
38	1.08863	0.790191	0.353544	0.0341656
40	0.81249	0.31579	0.0414413	-0.00201709
42	0.627969	-0.283139	-0.343961	-0.047739
44	0.641079	-0.433383	-0.507266	-0.0689114
46	0.685675	0.0538982	-0.398919	-0.0602667
48	0.103771	0.408237	-0.227006	-0.04061
50	-0.5551	-0.156946	-0.209345	-0.0284391
52	-0.703826	-0.900558	-0.275792	-0.0252338
54	-0.753549	-1.21321	-0.318732	-0.0259838
56	-0.899037	-1.15428	-0.320147	-0.0272419
58	-1.04044	-0.979459	-0.303646	-0.0279896
60	-1.05732	-0.838341	-0.288134	-0.0282968
62	-1.0329	-0.760059	-0.278946	-0.0283962
64	-1.28612	-0.725362	-0.274718	-0.0284211
66	-1.49169	-0.712243	-0.273082	-0.0284279
68	-1.45449	-0.70787	-0.272537	-0.0284279
70	-1.24502	-0.701406	-0.271821	-0.0284346
72	-0.589015	-0.511855	-0.251297	-0.029171
74	0.549759	-0.125719	-0.218585	-0.0326361
76	1.41335	0.141116	-0.201163	-0.0362119
78	1.6493	0.22957	-0.172968	-0.0342693
80	1.59627	0.311608	-0.0835259	-0.0227513
82	1.5405	0.56561	0.138214	0.00516387
84	1.53678	1.07029	0.491143	0.0480734
86	1.2763	1.36536	0.678687	0.0715138
88	0.547044	0.951271	0.411314	0.0412042
90	-0.117306	0.0491927	-0.145421	-0.0238762
92	-0.59826	-0.752501	-0.626983	-0.0807208
94	-1.14528	-1.14182	-0.856154	-0.108168
96	-1.50383	-1.17999	-0.873252	-0.110522
98	-1.54401	-1.07219	-0.794702	-0.101053
100	-1.66175	-0.953127	-0.705635	-0.0899686
102	-1.6243	-0.856973	-0.638864	-0.0817192
104	-0.854283	-0.787721	-0.59797	-0.0768581
106	0.227537	-0.473641	-0.523886	-0.0704
108	1.24655	0.879405	-0.255916	-0.0494828
110	2.17915	2.41392	0.0438278	-0.0263113
112	2.46809	3.05786	0.169426	-0.0166139
114	2.06118	2.9023	0.139441	-0.0189203
116	1.78236	2.47885	0.0576524	-0.0252541
118	1.67931	2.0401	-0.0190905	-0.0309623
120	1.64455	1.61874	-0.0655079	-0.0328733
122	1.70568	1.43751	-0.0102264	-0.0237136
124	1.62142	1.57976	0.177045	-0.000182889
126	1.33774	1.34815	0.349538	0.025889
128	0.666464	0.746225	0.466903	0.0494627
130	-0.457155	-0.138647	0.50345	0.0700839
132	-1.23935	-1.18189	0.40649	0.0790629
134	-1.27468	-1.69517	0.289211	0.0755594
136	-1.29884	-1.61874	0.226753	0.066856
138	-1.59617	-1.30072	0.213695	0.0591148
140	-2.06739	-1.01192	0.221349	0.0543599
142	-2.1066	-0.827409	0.232617	0.0521688
144	-1.67911	-0.730923	0.240918	0.0513963
146	-1.40752	-0.691187	0.244771	0.0511387
148	-1.41234	-0.680255	0.245606	0.0510122
150	-0.967279	-0.680065	0.245265	0.0509264
152	-0.205743	-0.522597	0.262107	0.0504588
154	0.202073	0.38585	0.339805	0.043314
156	0.469449	1.26939	0.312496	0.0203232
158	0.965167	1.4616	0.103541	-0.0144228
160	1.34635	1.2606	-0.163968	-0.0477864
162	1.51549	1.23545	-0.328687	-0.0676306
164	1.58207	1.59203	-0.330426	-0.0702193
166	1.26812	1.76965	-0.286668	-0.0654169
168	0.605855	0.68434	-0.432398	-0.0724352
170	0.171409	-0.733727	-0.609493	-0.0802035
172	0.311197	-1.27728	-0.588253	-0.0711725
174	0.469454	-0.866954	-0.324801	-0.0403931
176	0.331032	0.031654	0.122309	0.0100634
178	-0.0488395	0.650404	0.579358	0.0679561
180	-0.269147	0.11488	0.748612	0.10757
182	-0.175368	-0.76524	0.6583	0.115365
184	0.00659245	-1.19805	0.50657	0.102962
186	-0.0212124	-1.18612	0.401172	0.086786
188	-0.0780037	-1.01149	0.351652	0.0750828
190	-0.2359	-0.857591	0.334469	0.0687421
192	-0.618553	-0.768994	0.330105	0.0659163
194	-1.12635	-0.728831	0.329457	0.0648343
196	-1.01573	-0.685436	0.332321	0.0644029
198	-0.0606686	-0.0521895	0.381722	0.05909
200	0.536569	0.916764	0.341288	0.031979
202	0.135912	1.09015	0.0564592	-0.0160989
204	0.0660529	0.564612	-0.308385	-0.0610776
206	0.45882	0.129424	-0.524772	-0.0834789
208	0.516117	0.471119	-0.486128	-0.0797743
210	0.405479	1.39953	-0.272588	-0.0595167
212	-0.00849792	1.23679	-0.242842	-0.051683
214	-1.04535	-0.142972	-0.451302	-0.0627582
216	-1.98831	-1.24468	-0.623778	-0.0730406
218	-2.2319	-1.5319	-0.656746	-0.0743101
220	-2.19286	-1.33708	-0.608487	-0.0702464
222	-2.17786	-1.0586	-0.550359	-0.0657467
224	-2.21474	-0.866099	-0.511578	-0.0628011
226	-2.14255	-0.768234	-0.492145	-0.0613329
228	-1.83383	-0.727405	-0.4841	-0.0607275
230	-1.53891	-0.712671	-0.481219	-0.0605106
232	-1.49235	-0.704828	-0.479974	-0.0604474
234	-1.54289	-0.631204	-0.473838	-0.0609895
236	-1.54813	-0.502967	-0.47157	-0.0633794
238	-1.45263	-0.399921	-0.471434	-0.0654282
240	-1.19748	-0.192784	-0.422392	-0.0614368
242	-0.572542	0.161459	-0.276184	-0.0457896
244	0.357946	0.48804	-0.00744782	-0.0133002
246	1.0718	0.608102	0.344595	0.0353921
248	1.22034	-0.00679806	0.520633	0.0753832
250	0.754608	-0.774698	0.477284	0.0871
252	0.16387	-1.12999	0.357823	0.0779471
254	0.289162	-1.10042	0.26492	0.0636122
256	0.870309	-0.714952	0.260334	0.0560495
258	1.22313	-0.0775232	0.338509	0.0574523
260	1.46012	0.360089	0.402399	0.0600771
262	1.53361	0.455339	0.41261	0.0599099
264	1.55923	0.380764	0.393279	0.0578724
266	2.02521	0.814906	0.416377	0.0523246
268	2.66391	1.79465	0.413155	0.0321755
270	2.88056	2.20312	0.227452	-0.00432115
272	2.46667	1.70078	-0.0485467	-0.0379016
274	1.40157	0.820657	-0.226273	-0.0506642
276	0.162172	0.174483	-0.232341	-0.0420195
278	-0.432049	-0.201102	-0.135995	-0.0220443
280	-0.668789	-0.792522	-0.0958164	-0.00354635
282	-1.1969	-1.28009	-0.11513	0.00539879
284	-1.4415	-1.37472	-0.13129	0.00646724
286	-1.12153	-1.20566	-0.126398	0.00445232
288	-0.643876	-0.983784	-0.110527	0.00249388
290	-0.290877	-0.675787	-0.0675876	0.00357362
292	-0.54974	-0.253528	0.0062234	0.00809815
294	-1.32855	0.0288022	0.0577036	0.0115655
296	-1.50928	0.0853633	0.0675052	0.012137
298	-0.852899	0.016872	0.0538511	0.0110234
300	-0.189355	-0.0558494	0.0385604	0.0097042
302	0.199427	0.203714	0.0687496	0.00829241
304	0.412632	0.733439	0.14747	0.00695064
306	0.462889	1.00465	0.219133	0.00912593
308	0.76812	0.966148	0.274091	0.0164673
310	1.21448	0.979551	0.37192	0.0306123
312	1.38104	1.18669	0.549117	0.0534902
314	1.36687	1.48822	0.75705	0.0793702
316	1.34903	1.5617	0.831389	0.0902873
318	1.40688	1.31607	0.665272	0.071428
320	1.6954	0.756587	0.297853	0.0279988
322	1.63825	0.147961	-0.0940265	-0.0186966
324	1.32622	-0.205617	-0.356337	-0.0505648
326	1.45392	0.0475291	-0.411431	-0.0612832
328	1.68756	0.605202	-0.317062	-0.0553582
330	1.56605	0.798698	-0.18069	-0.0395325
332	1.32192	1.0527	0.0595616	-0.00981473
334	0.937543	1.54464	0.373539	0.0271924
336	0.480737	1.72687	0.606581	0.0568108
338	-0.0139243	1.47035	0.71307	0.0744842
340	-0.639975	0.696318	0.670351	0.0816471
342	-1.25889	-0.622458	0.46871	0.0796593
344	-1.72888	-1.52335	0.282989	0.0728714
346	-1.86935	-1.67112	0.206229	0.0659683
348	-1.58654	-1.40462	0.20865	0.0611862
350	-1.38695	-1.09096	0.235907	0.0585885
352	-1.3607	-0.880786	0.258868	0.0574116
354	-1.48211	-0.77427	0.271653	0.0569508
356	-1.8995	-0.729639	0.277312	0.0567882

## Sheet: Figure 2D
Heatmap				Top					Right
Contrast during fixation (%)	Contrast after saccade (%)	R2		Contrast during fixation (%)	Median	1st quartile	3rd quartile		Contrast after saccade (%)	Median	1st quartile	3rd quartile
0	0	0.228846		0	0.255073	0.18917	0.29076		0	0.147336	0.0590426	0.1905
0.05	0	0.195723		0.166667	0.218996	0.188602	0.25765		0.166667	0.154061	0.0651084	0.200617
0.1	0	0.18388		0.333333	0.209159	0.18388	0.24622		0.333333	0.157593	0.0694708	0.206148
0.2	0	0.16717		0.5	0.188397	0.162401	0.214868		0.5	0.160722	0.0722913	0.218595
0.5	0	0.0981205		0.666667	0.12324	0.084316	0.150905		0.666667	0.171615	0.0816107	0.235648
0.9	0	0.0480584		0.833333	0.0704793	0.0251683	0.0880375		0.833333	0.178406	0.0853435	0.246626
1	0	0.0409574		1	0.0592491	0.0211799	0.0793885		1	0.179048	0.0869116	0.249667
0	0.05	0.253227
0.05	0.05	0.212949
0.1	0.05	0.195372
0.2	0.05	0.173548
0.5	0.05	0.104698
0.9	0.05	0.0548451
1	0.05	0.0474334
0	0.1	0.247416
0.05	0.1	0.219971
0.1	0.1	0.203542
0.2	0.1	0.176955
0.5	0.1	0.108693
0.9	0.1	0.0568098
1	0.1	0.049972
0	0.2	0.257085
0.05	0.2	0.232698
0.1	0.2	0.214321
0.2	0.2	0.188397
0.5	0.2	0.115517
0.9	0.2	0.0599159
1	0.2	0.0528693
0	0.5	0.277293
0.05	0.5	0.251993
0.1	0.5	0.234997
0.2	0.5	0.210264
0.5	0.5	0.138875
0.9	0.5	0.0688852
1	0.5	0.0592491
0	0.9	0.275325
0.05	0.9	0.254907
0.1	0.9	0.24622
0.2	0.9	0.215244
0.5	0.9	0.150905
0.9	0.9	0.0795666
1	0.9	0.068015
0	1	0.278301
0.05	1	0.249667
0.1	1	0.246561
0.2	1	0.217435
0.5	1	0.150691
0.9	1	0.0825276
1	1	0.0693242

## Sheet: Figure 3A
Eye position				Example I					Example II
Time	X	Y		Time	Data	pRF×pEGF	pRf-only		Time	Data	pRF×pEGF	pRf-only
0	-4.71	-2.14		0	-0.845523	-2.10223	-2.06342		0	-0.447923	-0.628377	-0.611515
2	-4.71	-2.14		2	-1.92954	-2.10223	-2.06342		2	-0.649624	-0.628377	-0.611515
4	-4.71	-2.14		4	-1.605	-2.10223	-2.06342		4	-0.688826	-0.628377	-0.611515
6	-4.71	-2.14		6	-0.718579	-2.10223	-2.06342		6	-0.38537	-0.628377	-0.611515
8	-4.71	-2.14		8	-1.45932	-2.10223	-2.06342		8	-0.118522	-0.628377	-0.611515
10	-4.71	-2.14		10	-2.47194	-2.10223	-2.06342		10	-0.0729163	-0.628377	-0.611515
12	-4.71	-2.14		12	-1.68537	-2.10223	-2.06342		12	-0.159475	-0.628307	-0.611473
14	-4.71	-2.14		14	-0.741684	-2.10223	-2.06318		14	-0.154772	-0.626428	-0.61048
16	-4.71	-2.14		16	-1.14792	-2.10205	-2.06271		16	-0.0434081	-0.622808	-0.608618
18	-4.71	-2.14		18	-1.7195	-2.10205	-2.06247		18	-0.00339145	-0.620442	-0.607336
20	-4.71	-2.14		20	-1.45673	-2.10205	-2.06235		20	0.246766	-0.620094	-0.60717
22	-2.38	-0.79		22	0.411933	-2.0599	-1.83545		22	0.40275	-0.579443	-0.585944
24	-1.17	-0.1		24	2.71027	-1.62668	0.0429288		24	-0.457713	-0.283195	-0.430371
26	-0.05	0.55		26	4.38746	-0.639866	2.48892		26	-1.34967	0.024608	-0.258784
28	1.15	1.25		28	6.25493	0.830507	3.62165		28	-0.814442	0.322318	-0.0245964
30	3.48	2.59		30	7.97293	2.40505	3.23859		30	1.20664	0.916624	0.602084
32	4.6	3.23		32	8.92951	3.68799	2.2684		32	3.358	1.55325	1.63603
34	3.29	2.81		34	8.33816	4.17625	1.4151		34	3.57799	1.51636	2.40558
36	2.05	2.41		36	6.82239	4.05623	1.11651		36	2.26464	0.802538	2.40045
38	-0.5	1.58		38	5.32096	3.47826	1.11154		38	1.55784	0.382041	2.10755
40	-1.82	1.14		40	3.45292	2.47856	1.17448		40	0.839398	0.568797	1.70211
42	-3.06	0.74		42	0.56105	0.995294	1.23268		42	-0.398532	0.665899	0.865277
44	-4.39	0.32		44	-2.28315	-0.598408	1.51092		44	-0.651882	0.315566	-0.163951
46	-5.62	-0.08		46	-3.6529	-2.00868	1.80644		46	-0.386687	-0.0224464	-0.753641
48	-5.62	-0.08		48	-4.36416	-2.98121	1.51246		48	-0.623234	0.00414353	-0.711851
50	-5.62	-0.08		50	-5.31829	-3.4383	-0.700592		50	-0.893161	-0.33185	-0.765516
52	-5.62	-0.08		52	-5.12405	-3.37977	-3.06566		52	-0.634736	-0.864833	-0.966727
54	-5.62	-0.08		54	-5.05439	-3.02127	-3.967		54	-0.445402	-1.11361	-1.03405
56	-5.62	-0.08		56	-5.43793	-2.63526	-3.68047		56	-0.473188	-1.06078	-0.945336
58	-5.62	-0.08		58	-4.7068	-2.36178	-3.04283		58	-0.0308381	-0.899427	-0.811526
60	-5.62	-0.08		60	-3.90207	-2.21127	-2.53875		60	0.436148	-0.763345	-0.708996
62	-5.62	-0.08		62	-4.37094	-2.14281	-2.25873		62	-0.0890348	-0.684898	-0.651898
64	-5.62	-0.08		64	-4.86513	-2.11564	-2.13369		64	-0.490508	-0.64905	-0.626162
66	-5.62	-0.08		66	-5.412	-2.10623	-2.08613		66	-0.344996	-0.635129	-0.616273
68	-5.62	-0.08		68	-5.92219	-2.10327	-2.07004		68	-0.15265	-0.630396	-0.612921
70	-4.34	0.11		70	-5.50273	-2.09979	-2.04189		70	0.17885	-0.621625	-0.606839
72	-2.97	0.34		72	-3.87429	-1.95085	-0.984987		72	0.668638	-0.328927	-0.40811
74	-0.31	0.75		74	-1.49649	-1.40005	1.42575		74	0.85782	0.162082	-0.0811573
76	0.98	0.96		76	2.21487	-0.324052	3.18358		76	0.818716	0.209833	-0.0528562
78	2.35	1.17		78	5.85282	1.19004	3.38836		78	0.604567	-0.132704	-0.272273
80	3.63	1.38		80	8.6013	2.79577	2.51956		80	-0.0293812	-0.475659	-0.471705
82	3.64	1.83		82	9.87635	3.76568	1.30544		82	-0.664089	-0.64028	-0.533024
84	2.35	2.06		84	8.98373	5.19442	1.12313		84	-0.828527	-0.660884	-0.477167
86	0.99	2.31		86	6.43017	8.14144	2.78242		86	-0.982859	-0.59427	-0.368141
88	-0.3	2.53		88	2.94815	9.47907	4.55918		88	-1.41606	-0.431667	-0.216953
90	-2.95	3		90	-1.71648	7.05098	4.95868		90	-0.82393	-0.0979702	0.0744164
92	-4.31	3.23		92	-4.46953	2.33642	4.05901		92	0.690993	0.487287	0.629144
94	-5.59	3.46		94	-4.338	-2.06599	2.3259		94	0.820569	0.831355	0.97273
96	-5.59	3.46		96	-4.62068	-4.54826	0.619054		96	-1.03032	0.715738	0.945505
98	-5.59	3.46		98	-6.37755	-5.07555	-1.38473		98	-2.45333	0.131177	0.380474
100	-5.59	3.46		100	-7.47304	-4.50001	-3.40743		100	-2.7753	-0.635895	-0.531824
102	-5.59	3.46		102	-7.50237	-3.63008	-4.23022		102	-3.12562	-1.05597	-1.08837
104	-5.59	3.46		104	-7.10973	-2.9178	-3.92524		104	-3.72367	-1.08263	-1.159
106	-5.59	3.46		106	-6.22058	-2.47744	-3.21472		106	-3.53131	-0.929219	-0.984271
108	-5.59	3.46		108	-5.0661	-2.25012	-2.56135		108	-2.91444	-0.747753	-0.7548
110	-5.59	3.46		110	-4.4583	-2.14839	-2.13866		110	-2.66518	-0.616683	-0.582096
112	-5.59	3.46		112	-4.28419	-2.10902	-1.94571		112	-2.56822	-0.556055	-0.501661
114	-5.59	3.46		114	-5.00081	-2.09665	-1.89224		114	-2.3103	-0.542551	-0.484904
116	-3.27	2.12		116	-5.82316	-2.06094	-1.55082		116	-2.07411	-0.435704	-0.353701
118	-2.13	1.47		118	-4.07417	-1.81097	0.241438		118	-1.22849	0.145725	0.303267
120	-0.94	0.77		120	-0.324758	-1.11855	2.49353		120	0.279537	0.860242	0.928789
122	0.2	0.12		122	3.8201	0.388576	4.07699		122	2.0322	1.39824	1.15785
124	2.52	-1.22		124	9.57636	2.9933	4.84322		124	3.87951	1.88514	1.27134
126	3.72	-1.92		126	14.7215	6.51795	5.16311		126	5.29863	2.38791	1.55204
128	3.72	-1.92		128	16.2484	9.79454	5.17565		128	5.17858	2.58977	1.89409
130	3.72	-1.92		130	13.6504	9.70135	3.89871		130	3.05519	1.9425	1.71245
132	3.72	-1.92		132	9.02448	3.57302	0.0134719		132	1.09846	0.230367	0.386019
134	3.72	-1.92		134	5.38379	-3.13189	-3.64297		134	0.923698	-1.28958	-1.01923
136	3.72	-1.92		136	3.52753	-6.02491	-4.9418		136	1.33662	-1.80627	-1.58964
138	3.72	-1.92		138	3.03397	-5.72407	-4.46907		138	1.36478	-1.60274	-1.47362
140	3.72	-1.92		140	4.81732	-3.65064	-3.0892		140	1.14124	-1.03962	-0.965817
142	3.72	-1.92		142	6.59352	1.77237	0.165252		142	0.833007	0.280206	0.360862
144	3.72	-1.92		144	6.00219	7.84635	3.75627		144	1.18954	1.73618	1.85238
146	3.72	-1.92		146	4.56923	10.6794	5.42775		146	1.83504	2.41367	2.54796
148	3.72	-1.92		148	3.78389	10.4317	5.28567		148	2.34821	2.35547	2.48515
150	3.72	-1.92		150	3.69602	9.06205	4.48335		150	2.2767	2.02171	2.13817
152	1.39	-0.57		152	4.66643	8.77428	4.3227		152	2.27728	1.74182	1.83616
154	0.27	0.08		154	7.01008	10.7056	5.63489		154	2.99839	1.75866	1.68117
156	-0.94	0.77		156	8.30666	11.3945	6.88829		156	3.83573	2.04336	1.5529
158	-2.06	1.42		158	5.20657	8.16391	6.70007		158	3.48021	2.26666	1.37884
160	-4.39	2.77		160	-1.70738	2.2974	4.9995		160	2.45133	2.33431	1.33129
162	-5.59	3.46		162	-6.12698	-2.97477	2.66282		162	0.992734	1.8218	1.14101
164	-4.36	3.06		164	-6.88681	-5.7347	0.598115		164	-0.673436	0.727989	0.706765
166	-3.03	2.64		166	-8.38938	-5.99094	-0.446955		166	-1.26129	-0.127692	0.42454
168	-0.47	1.8		168	-9.59866	-4.66828	-0.513913		168	0.0372568	-0.528282	0.104124
170	0.76	1.4		170	-6.54768	-2.56541	0.0704929		170	0.60819	-0.686151	-0.331689
172	2.08	0.97		172	-2.70999	-0.181387	0.674064		172	-1.13395	-0.789866	-0.713465
174	3.32	0.57		174	-0.832338	2.11815	0.887242		174	-3.031	-0.876109	-0.916538
176	4.63	0.14		176	0.439649	3.48941	0.514594		176	-2.95026	-0.918848	-0.953611
178	4.63	0.14		178	0.748537	2.89471	-0.487769		178	-2.19263	-0.90792	-0.904581
180	4.63	0.14		180	-1.32464	-0.14829	-2.16397		180	-2.14647	-0.864485	-0.845454
182	4.63	0.14		182	-4.04835	-2.98783	-3.35846		182	-2.20216	-0.801838	-0.785583
184	4.63	0.14		184	-4.74421	-4.01052	-3.54383		184	-1.96579	-0.737173	-0.725174
186	4.63	0.14		186	-1.82424	-3.65447	-3.10825		186	-1.57925	-0.669933	-0.647553
188	4.63	0.14		188	1.79073	-1.82439	-2.02781		188	-1.20294	-0.328718	-0.104742
190	4.63	0.14		190	2.90132	1.13465	-0.44589		190	-0.999141	0.332411	0.974013
192	4.63	0.14		192	2.28602	3.12726	0.601191		192	-1.11521	0.790844	1.72453
194	4.63	0.14		194	2.0399	3.51554	0.809518		194	-1.37284	0.863862	1.8434
196	3.36	0.34		196	2.09589	3.06542	0.582617		196	-1.13164	0.727084	1.61621
198	1.98	0.57		198	2.80729	3.40074	0.798635		198	0.149722	0.737177	1.48997
200	0.7	0.76		200	3.28923	4.32554	1.55186		200	1.51643	1.27886	1.71882
202	-1.96	1.18		202	2.18964	3.85852	2.07238		202	2.12796	1.75985	1.66516
204	-3.33	1.4		204	-1.11925	1.80669	2.16253		204	2.25796	1.3097	0.80404
206	-4.61	1.61		206	-3.98682	-0.740028	2.01039		206	2.2883	0.334708	-0.240827
208	-5.98	1.82		208	-4.79925	-2.65686	1.86831		208	1.92385	-0.171615	-0.600674
210	-5.98	1.82		210	-5.15372	-3.6057	1.05192		210	0.363273	-0.18832	-0.388291
212	-5.98	1.82		212	-6.02186	-3.75812	-1.24832		212	-1.70884	-0.534895	-0.544527
214	-5.98	1.82		214	-5.81234	-3.42506	-3.28842		214	-2.22424	-0.993328	-0.917076
216	-5.98	1.82		216	-5.09363	-2.94724	-3.9043		216	-1.75025	-1.15795	-1.07468
218	-5.98	1.82		218	-5.03443	-2.55304	-3.52668		218	-1.81293	-1.05932	-0.998214
220	-5.98	1.82		220	-5.68755	-2.30865	-2.91802		220	-1.9132	-0.886202	-0.846737
222	-5.98	1.82		222	-5.5549	-2.18514	-2.46801		222	-1.4599	-0.752904	-0.726416
224	-5.98	1.82		224	-4.47287	-2.13184	-2.22667		224	-1.19542	-0.679469	-0.659014
226	-5.98	1.82		226	-3.90877	-2.11181	-2.12139		226	-1.17338	-0.646753	-0.628686
228	-5.98	1.82		228	-3.85595	-2.10501	-2.08187		228	-1.14021	-0.634294	-0.617059
230	-5.98	1.82		230	-3.5425	-2.10292	-2.06874		230	-0.810363	-0.630117	-0.61317
232	-4.71	2.05		232	-4.02143	-2.09892	-2.02462		232	-0.448364	-0.614595	-0.597736
234	-3.34	2.29		234	-4.3788	-1.97559	-0.868698		234	-0.0510915	-0.229319	-0.218815
236	-2.06	2.51		236	-3.3676	-1.5577	1.45603		236	0.705769	0.426242	0.414734
238	0.59	2.99		238	-1.49595	-0.844196	2.81685		238	1.85023	0.585294	0.572831
240	1.96	3.22		240	0.746968	0.202363	2.83223		240	1.98338	0.270669	0.319569
242	3.23	3.45		242	3.55191	1.31511	2.07723		242	0.913022	-0.136115	0.0391226
244	4.6	3.69		244	5.66119	2.08383	1.17116		244	-0.381564	-0.411759	-0.055918
246	4.6	3.69		246	5.50731	1.62866	0.0112242		246	-1.02716	-0.586752	-0.12092
248	4.6	3.69		248	3.64522	-0.595447	-1.82315		248	-1.29687	-0.749146	-0.453789
250	4.6	3.69		250	2.25392	-2.71713	-3.22348		250	-1.48495	-0.83699	-0.798824
252	4.6	3.69		252	2.04168	-3.50675	-3.54478		252	-1.53485	-0.823486	-0.919435
254	4.6	3.69		254	2.09963	-3.28344	-3.16716		254	-1.06558	-0.759795	-0.862998
256	4.6	3.69		256	1.76033	-2.32363	-2.30937		256	-0.713242	-0.689771	-0.728981
258	4.6	3.69		258	0.869564	-0.914571	-1.15995		258	-1.00873	-0.631231	-0.582427
260	4.6	3.69		260	0.176915	0.0309555	-0.402356		260	-1.49649	-0.59775	-0.490821
262	4.6	3.69		262	0.126213	0.247653	-0.226797		262	-1.59783	-0.587239	-0.463595
264	3.48	3.04		264	0.335831	0.0992396	-0.342495		264	-1.38763	-0.586056	-0.46434
266	2.28	2.35		266	0.729453	0.906281	0.212691		266	-1.38251	-0.508096	-0.280962
268	1.15	1.7		268	2.26457	3.34361	1.89836		268	-1.78114	-0.265654	0.130895
270	-0.05	1		270	3.56813	5.51267	3.64188		270	-1.52459	0.153799	0.504933
272	-2.38	-0.34		272	3.60028	5.64175	4.71262		272	-0.117065	0.895812	0.852574
274	-3.5	-0.99		274	2.68646	3.52912	4.88605		274	1.77232	2.11554	1.31917
276	-4.71	-1.69		276	0.968166	0.363318	4.30069		276	3.66515	3.65602	1.87886
278	-4.71	-1.69		278	-1.12986	-2.33739	2.86251		278	5.0381	4.66003	2.1764
280	-4.71	-1.69		280	-2.90511	-3.88057	-0.481617		280	5.08998	3.13285	1.23481
282	-4.71	-1.69		282	-3.94225	-4.17287	-3.58595		282	3.59525	0.0509196	-0.425612
284	-4.71	-1.69		284	-3.34829	-3.69906	-4.67952		284	1.93921	-1.94437	-1.44599
286	-4.71	-1.69		286	-1.72926	-3.05977	-4.24228		286	1.28646	-2.30069	-1.58203
288	-4.71	-1.69		288	-1.01945	-2.57778	-3.37597		288	1.01202	-1.83028	-1.29149
290	-4.71	-1.69		290	-1.69107	-2.30499	-2.70011		290	0.483353	-1.27586	-0.973472
292	-4.71	-1.69		292	-2.71607	-2.17835	-2.32522		292	0.218228	-0.91147	-0.768743
294	-4.71	-1.69		294	-3.37858	-2.12766	-2.15723		294	0.479562	-0.730908	-0.668282
296	-4.71	-1.69		296	-3.15743	-2.10989	-2.09311		296	0.775141	-0.657612	-0.627693
298	-4.71	-1.69		298	-3.1592	-2.10414	-2.07146		298	0.89287	-0.632484	-0.61379
300	-3.41	-1.62		300	-3.88418	-2.09508	-2.02402		300	0.914768	-0.617449	-0.605681
302	-2.02	-1.54		302	-2.91678	-1.82317	-0.770153		302	0.442675	-0.412664	-0.497565
304	-0.72	-1.47		304	0.990141	-0.894538	1.865		304	-0.9158	-0.0487579	-0.307277
306	0.66	-1.4		306	5.74698	0.617467	3.5748		306	-2.04238	0.418515	-0.0410226
308	3.35	-1.27		308	9.09082	2.27092	3.3938		308	-0.957734	1.37248	0.619752
310	4.65	-1.19		310	10.2398	3.83867	2.3414		310	1.56323	2.53499	1.70231
312	6.04	-1.12		312	11.0422	5.04183	1.46514		312	2.62611	2.67455	2.3688
314	4.67	-0.89		314	12.058	6.09988	1.43805		314	1.0285	1.39044	1.83939
316	2.02	-0.41		316	10.1966	6.44775	1.68684		316	-0.747509	0.230297	1.10112
318	0.74	-0.19		318	5.15894	5.54856	1.56877		318	-0.148663	0.557173	1.26021
320	-0.63	0.05		320	0.799592	3.6643	1.33347		320	0.951535	1.58485	1.611
322	-1.91	0.28		322	-1.51125	1.40657	1.36293		322	-0.146031	1.6482	1.08953
324	-4.55	0.74		324	-4.04607	-0.854125	1.51814		324	-2.02044	0.62142	-0.0279892
326	-3.32	0.34		326	-6.95579	-2.57952	1.76042		326	-2.61624	-0.27164	-0.734774
328	-2	-0.08		328	-7.46149	-3.22735	1.87884		328	-2.30422	-0.531901	-0.813926
330	-0.76	-0.48		330	-4.63725	-2.41734	1.86949		330	-2.04996	-0.641533	-0.777225
332	1.79	-1.32		332	-0.0126221	-0.553814	1.60213		332	-1.93527	-0.836503	-0.838462
334	3.11	-1.75		334	4.37157	1.57362	1.17743		334	-1.63919	-0.964371	-0.880914
336	4.35	-2.15		336	6.12368	2.7773	0.457573		336	-1.02005	-0.943419	-0.834531
338	5.66	-2.57		338	4.84186	2.47229	-0.451805		338	-0.469432	-0.833301	-0.729271
340	5.66	-2.57		340	2.58111	0.561551	-1.58738		340	-0.0832615	-0.731953	-0.640105
342	5.66	-2.57		342	0.814217	-2.06251	-2.82244		342	0.633593	-0.691302	-0.626162
344	5.66	-2.57		344	-0.3793	-3.62712	-3.42187		344	1.06469	-0.680026	-0.642919
346	5.66	-2.57		346	-1.84595	-3.7987	-3.29789		346	0.858647	-0.668819	-0.648339
348	5.66	-2.57		348	-3.45724	-3.29075	-2.87082		348	0.420036	-0.65441	-0.639774
350	5.66	-2.57		350	-4.4442	-2.74274	-2.48492		350	0.0712766	-0.642229	-0.627899
352	5.66	-2.57		352	-4.41883	-2.38843	-2.24856		352	0.193624	-0.634572	-0.619252
354	5.66	-2.57		354	-4.24553	-2.21249	-2.13416		354	0.589741	-0.630813	-0.614618
356	5.66	-2.57		356	-4.5766	-2.14003	-2.08743		356	0.680281	-0.629212	-0.612632

## Sheet: Figure 3B
Model	Participant	ROI	R2adj
pRF-only	P01	V1	0.387845
pRF-only	P01	V2	0.437283
pRF-only	P01	V3	0.395149
pRF-only	P01	V4	0.338835
pRF-only	P01	V3AB	0.352642
pRF-only	P01	IPS0-1	0.254226
pRF-only	P01	IPS2-3-4	0.218497
pRF-only	P01	LO1-2	0.229343
pRF-only	P01	TO1-2	0.261528
pRF-only	P01	DLPFC	-0.0195565
pRF-only	P02	V1	0.134827
pRF-only	P02	V2	0.102207
pRF-only	P02	V3	0.0947948
pRF-only	P02	V4	0.0701666
pRF-only	P02	V3AB	0.0720389
pRF-only	P02	IPS0-1	0.0252088
pRF-only	P02	IPS2-3-4	0.0224168
pRF-only	P02	LO1-2	0.0919623
pRF-only	P02	TO1-2	0.0487678
pRF-only	P02	DLPFC	-0.0191404
pRF-only	P03	V1	0.170716
pRF-only	P03	V2	0.187929
pRF-only	P03	V3	0.146967
pRF-only	P03	V4	0.0914018
pRF-only	P03	V3AB	0.090549
pRF-only	P03	IPS0-1	0.0622566
pRF-only	P03	IPS2-3-4	0.0277033
pRF-only	P03	LO1-2	0.0412546
pRF-only	P03	TO1-2	0.219378
pRF-only	P03	DLPFC	-0.0214943
pRF-only	P04	V1	0.146771
pRF-only	P04	V2	0.149074
pRF-only	P04	V3	0.15348
pRF-only	P04	V4	0.177335
pRF-only	P04	V3AB	0.124531
pRF-only	P04	IPS0-1	0.103888
pRF-only	P04	IPS2-3-4	0.0369061
pRF-only	P04	LO1-2	0.0635753
pRF-only	P04	TO1-2	0.0917329
pRF-only	P04	DLPFC	-0.0227671
pRF-only	P05	V1	0.255307
pRF-only	P05	V2	0.154858
pRF-only	P05	V3	0.102018
pRF-only	P05	V4	0.120673
pRF-only	P05	V3AB	0.0490042
pRF-only	P05	IPS0-1	0.028573
pRF-only	P05	IPS2-3-4	0.0401391
pRF-only	P05	LO1-2	0.0227002
pRF-only	P05	TO1-2	0.238602
pRF-only	P05	DLPFC	-0.0223259
pRF-only	P06	V1	0.305936
pRF-only	P06	V2	0.293804
pRF-only	P06	V3	0.316837
pRF-only	P06	V4	0.21788
pRF-only	P06	V3AB	0.157565
pRF-only	P06	IPS0-1	0.118815
pRF-only	P06	IPS2-3-4	0.0975507
pRF-only	P06	LO1-2	0.19213
pRF-only	P06	TO1-2	0.216554
pRF-only	P06	DLPFC	-0.0220701
pRF-only	P07	V1	0.276551
pRF-only	P07	V2	0.279757
pRF-only	P07	V3	0.276543
pRF-only	P07	V4	0.312404
pRF-only	P07	V3AB	0.258544
pRF-only	P07	IPS0-1	0.138846
pRF-only	P07	IPS2-3-4	0.221969
pRF-only	P07	LO1-2	0.216663
pRF-only	P07	TO1-2	0.24908
pRF-only	P07	DLPFC	-0.0178089
pRF-only	P08	V1	0.323212
pRF-only	P08	V2	0.291204
pRF-only	P08	V3	0.289127
pRF-only	P08	V4	0.28207
pRF-only	P08	V3AB	0.270552
pRF-only	P08	IPS0-1	0.250854
pRF-only	P08	IPS2-3-4	0.184074
pRF-only	P08	LO1-2	0.117045
pRF-only	P08	TO1-2	0.250591
pRF-only	P08	DLPFC	-0.00950452
pRF-only	P09	V1	0.199505
pRF-only	P09	V2	0.203162
pRF-only	P09	V3	0.163565
pRF-only	P09	V4	0.121666
pRF-only	P09	V3AB	0.151887
pRF-only	P09	IPS0-1	0.160523
pRF-only	P09	IPS2-3-4	0.125874
pRF-only	P09	LO1-2	0.0984853
pRF-only	P09	TO1-2	0.230413
pRF-only	P09	DLPFC	-0.0170422
pRF-only	P10	V1	0.290773
pRF-only	P10	V2	0.313892
pRF-only	P10	V3	0.327964
pRF-only	P10	V4	0.327039
pRF-only	P10	V3AB	0.233629
pRF-only	P10	IPS0-1	0.149059
pRF-only	P10	IPS2-3-4	0.176947
pRF-only	P10	LO1-2	0.223179
pRF-only	P10	TO1-2	0.301153
pRF-only	P10	DLPFC	-0.0132761
pRF-only	P11	V1	0.309969
pRF-only	P11	V2	0.362926
pRF-only	P11	V3	0.384064
pRF-only	P11	V4	0.391073
pRF-only	P11	V3AB	0.328705
pRF-only	P11	IPS0-1	0.282808
pRF-only	P11	IPS2-3-4	0.238931
pRF-only	P11	LO1-2	0.326241
pRF-only	P11	TO1-2	0.322981
pRF-only	P11	DLPFC	-0.00733062
pRF×pEGF	P01	V1	0.458872
pRF×pEGF	P01	V2	0.492169
pRF×pEGF	P01	V3	0.454465
pRF×pEGF	P01	V4	0.376958
pRF×pEGF	P01	V3AB	0.400088
pRF×pEGF	P01	IPS0-1	0.292757
pRF×pEGF	P01	IPS2-3-4	0.266155
pRF×pEGF	P01	LO1-2	0.271397
pRF×pEGF	P01	TO1-2	0.309046
pRF×pEGF	P01	DLPFC	-0.0188983
pRF×pEGF	P02	V1	0.203584
pRF×pEGF	P02	V2	0.155263
pRF×pEGF	P02	V3	0.150199
pRF×pEGF	P02	V4	0.113902
pRF×pEGF	P02	V3AB	0.121578
pRF×pEGF	P02	IPS0-1	0.0599663
pRF×pEGF	P02	IPS2-3-4	0.0750279
pRF×pEGF	P02	LO1-2	0.14876
pRF×pEGF	P02	TO1-2	0.107648
pRF×pEGF	P02	DLPFC	-0.000174192
pRF×pEGF	P03	V1	0.257258
pRF×pEGF	P03	V2	0.273925
pRF×pEGF	P03	V3	0.228273
pRF×pEGF	P03	V4	0.152698
pRF×pEGF	P03	V3AB	0.166933
pRF×pEGF	P03	IPS0-1	0.118808
pRF×pEGF	P03	IPS2-3-4	0.0563323
pRF×pEGF	P03	LO1-2	0.10949
pRF×pEGF	P03	TO1-2	0.318917
pRF×pEGF	P03	DLPFC	-0.018094
pRF×pEGF	P04	V1	0.239636
pRF×pEGF	P04	V2	0.239752
pRF×pEGF	P04	V3	0.252979
pRF×pEGF	P04	V4	0.256252
pRF×pEGF	P04	V3AB	0.196571
pRF×pEGF	P04	IPS0-1	0.164236
pRF×pEGF	P04	IPS2-3-4	0.0998492
pRF×pEGF	P04	LO1-2	0.135226
pRF×pEGF	P04	TO1-2	0.16103
pRF×pEGF	P04	DLPFC	-0.0142052
pRF×pEGF	P05	V1	0.337682
pRF×pEGF	P05	V2	0.248747
pRF×pEGF	P05	V3	0.200069
pRF×pEGF	P05	V4	0.188954
pRF×pEGF	P05	V3AB	0.121699
pRF×pEGF	P05	IPS0-1	0.0943091
pRF×pEGF	P05	IPS2-3-4	0.0889034
pRF×pEGF	P05	LO1-2	0.0964963
pRF×pEGF	P05	TO1-2	0.290778
pRF×pEGF	P05	DLPFC	-0.0137098
pRF×pEGF	P06	V1	0.393785
pRF×pEGF	P06	V2	0.391613
pRF×pEGF	P06	V3	0.406186
pRF×pEGF	P06	V4	0.266126
pRF×pEGF	P06	V3AB	0.222765
pRF×pEGF	P06	IPS0-1	0.175538
pRF×pEGF	P06	IPS2-3-4	0.1537
pRF×pEGF	P06	LO1-2	0.251608
pRF×pEGF	P06	TO1-2	0.26666
pRF×pEGF	P06	DLPFC	-0.0161264
pRF×pEGF	P07	V1	0.360266
pRF×pEGF	P07	V2	0.352853
pRF×pEGF	P07	V3	0.364196
pRF×pEGF	P07	V4	0.370056
pRF×pEGF	P07	V3AB	0.319309
pRF×pEGF	P07	IPS0-1	0.177315
pRF×pEGF	P07	IPS2-3-4	0.274579
pRF×pEGF	P07	LO1-2	0.301271
pRF×pEGF	P07	TO1-2	0.289683
pRF×pEGF	P07	DLPFC	-0.00798497
pRF×pEGF	P08	V1	0.402731
pRF×pEGF	P08	V2	0.382283
pRF×pEGF	P08	V3	0.384325
pRF×pEGF	P08	V4	0.337932
pRF×pEGF	P08	V3AB	0.325891
pRF×pEGF	P08	IPS0-1	0.285706
pRF×pEGF	P08	IPS2-3-4	0.217707
pRF×pEGF	P08	LO1-2	0.151058
pRF×pEGF	P08	TO1-2	0.310051
pRF×pEGF	P08	DLPFC	0.00805097
pRF×pEGF	P09	V1	0.267113
pRF×pEGF	P09	V2	0.262365
pRF×pEGF	P09	V3	0.232743
pRF×pEGF	P09	V4	0.149784
pRF×pEGF	P09	V3AB	0.193456
pRF×pEGF	P09	IPS0-1	0.192694
pRF×pEGF	P09	IPS2-3-4	0.150445
pRF×pEGF	P09	LO1-2	0.119082
pRF×pEGF	P09	TO1-2	0.251166
pRF×pEGF	P09	DLPFC	0.00645504
pRF×pEGF	P10	V1	0.37262
pRF×pEGF	P10	V2	0.372329
pRF×pEGF	P10	V3	0.37751
pRF×pEGF	P10	V4	0.372214
pRF×pEGF	P10	V3AB	0.285048
pRF×pEGF	P10	IPS0-1	0.218478
pRF×pEGF	P10	IPS2-3-4	0.231082
pRF×pEGF	P10	LO1-2	0.266526
pRF×pEGF	P10	TO1-2	0.35042
pRF×pEGF	P10	DLPFC	0.0082178
pRF×pEGF	P11	V1	0.394787
pRF×pEGF	P11	V2	0.438818
pRF×pEGF	P11	V3	0.454092
pRF×pEGF	P11	V4	0.421948
pRF×pEGF	P11	V3AB	0.390714
pRF×pEGF	P11	IPS0-1	0.318236
pRF×pEGF	P11	IPS2-3-4	0.277568
pRF×pEGF	P11	LO1-2	0.398186
pRF×pEGF	P11	TO1-2	0.367859
pRF×pEGF	P11	DLPFC	0.00231265

## Sheet: Figure 4A
Time (s)	Reconstructed gaze position						Actual gaze position
	X			Y			X	Y
	Median	1st quartile	3rd quartile	Median	1st quartile	3rd quartile
0	0.727273	-1.25	1.75	3.45455	5.25	5.5	3.8521	1.6685
2	1.29545	-0.75	2.25	3.52273	5.25	5.5	3.8521	1.6685
4	2.06818	-0.5	5.375	3.61364	5.25	5.5	3.8521	1.6685
6	2.38636	0	5.125	3.31818	4.5	5.5	3.8521	1.6685
8	2	-0.25	4.25	4.04545	4.375	5.375	3.8521	1.6685
10	1.90909	-1.125	4.125	3.45455	4.375	5.125	3.8521	1.6685
12	0.795455	-1.375	3.875	4.90909	4.75	5.5	3.8521	1.6685
14	1.72727	0.75	2.75	3.65909	4.25	5.375	3.8521	1.6685
16	1.90909	1	2.25	3.77273	3.75	5	3.8521	1.6685
18	2.56818	1	3.625	4.02273	3.875	5.25	3.8521	1.6685
20	2.75	0.375	4.625	4.38636	4	5.5	3.8521	1.6685
22	1.43182	-0.625	3	4.13636	3.5	5.5	1.3081	0.79307
24	1.15909	-0.75	2.75	3.22727	2.75	5	0	0.33989
26	-0.0909091	-1.125	0.75	0.909091	-0.375	2.625	-1.236	-0.082397
28	-1.5	-2.5	-0.875	-1.09091	-2.75	0.75	-2.544	-0.53558
30	-3.27273	-3.625	-2.25	-2.61364	-4	-1.625	-5.088	-1.411
32	-5.18182	-5.75	-4	-3.81818	-4.5	-3.125	-6.3137	-1.8333
34	-4.93182	-8.375	-3.75	-3.20455	-5	-2.125	-6.3137	-1.8333
36	-1.5	-8.625	4.125	-2.65909	-5.5	-0.875	-6.3137	-1.8333
38	0.0909091	-9.125	7.5	-2.43182	-5.375	1.125	-6.3137	-1.8333
40	0.181818	-9	7.625	-2.11364	-5.5	2.125	-6.3137	-1.8333
42	1.95455	-1.5	7.25	-4.25	-5.5	-5.125	-6.3137	-1.8333
44	1.34091	-0.875	4.75	-4.79545	-5.5	-5.5	-6.3137	-1.8333
46	1.79545	-0.25	4.5	-4.5	-5.5	-5	-6.3137	-1.8333
48	1	-1.5	2.5	-3.79545	-5.375	-4.25	-6.3137	-1.8333
50	0.840909	-1.25	2.375	-3.5	-5.5	-3.5	-6.3137	-1.8333
52	1.11364	-0.5	2.75	-3.20455	-5.5	-2.5	-6.3137	-1.8333
54	1.06818	-0.625	3.125	-3.20455	-5.5	-2.875	-6.3137	-1.8333
56	-0.659091	-3.25	3.125	-2.88636	-5.25	-1.875	-6.3137	-1.8333
58	-2.22727	-6.5	0.875	-1.97727	-4.5	-0.625	-3.6358	-1.5964
60	-2.65909	-3.875	-0.25	-2.61364	-5	-0.75	-2.2556	-1.4831
62	-2.5	-3.875	-0.875	-2.75	-5	-2.375	-0.95787	-1.3699
64	-1.06818	-2.5	0.125	-2.77273	-4.75	-2.125	0.42228	-1.2463
66	0.931818	-1.25	2.375	-2.29545	-4.5	-1.25	3.1002	-1.0094
68	2.47727	0.875	4.25	-1.97727	-4.375	-0.75	4.3979	-0.89607
70	4.25	3.375	5.5	0	-1.125	1	4.3979	-0.89607
72	4.79545	4.25	6.25	1.59091	1.25	2.75	4.3979	-0.89607
74	4.90909	4.5	5.75	2.84091	2.25	4	4.3979	-0.89607
76	4.88636	4.375	5.375	3.34091	2.625	4.25	4.3979	-0.89607
78	5.52273	4.625	6.125	3.06818	2.375	4.125	4.3979	-0.89607
80	6.52273	5.375	7.75	3.34091	2.75	4	4.3979	-0.89607
82	7.40909	6.5	8.5	3.27273	3	3.875	4.3979	-0.89607
84	6.68182	5.625	8.875	1.45455	0.75	3.875	4.3979	-0.89607
86	6.34091	4.875	8.75	0.431818	-3.875	3.875	4.3979	-0.89607
88	6.65909	4.75	9.25	0.272727	-3.875	3.75	4.3979	-0.89607
90	5.77273	3.5	8.625	-0.340909	-3.75	2.875	3.2238	-0.35019
92	3.20455	2.5	4.125	-0.840909	-3.25	1.125	0.78277	0.79307
94	1.13636	0.625	1.75	-0.136364	-0.875	0.75	-0.47378	1.3801
96	0.318182	-0.25	0.75	1.77273	0.625	3.375	-1.6582	1.926
98	-0.522727	-1.25	0	3.95455	3.875	4.75	-2.9148	2.5131
100	-1.72727	-2	-1.375	5.38636	5.5	5.5	-5.3455	3.6461
102	-2.93182	-3.125	-2.375	5.5	5.5	5.5	-4.0478	3.1723
104	-3.11364	-3.625	-2.125	5.45455	5.5	5.5	-2.8221	2.7294
106	-1.79545	-2	-0.875	5.47727	5.5	5.5	-1.514	2.2556
108	-0.409091	-1.125	0.125	5.29545	5.25	5.5	1.0094	1.339
110	0.318182	-0.25	1	4.52273	4.375	5.5	2.2247	0.88577
112	1.20455	0.375	2.125	2.02273	0.875	3.75	3.5328	0.41199
114	1.77273	1	2.375	-1.06818	-2.875	0.75	4.7584	-0.030899
116	1.97727	0.75	3	-2.06818	-4.25	0.125	4.7584	-0.030899
118	3.18182	0.75	5.125	-1.45455	-4.875	1.625	4.7584	-0.030899
120	6.11364	5.5	8.25	1.04545	-0.5	2.625	4.7584	-0.030899
122	5.93182	5.375	8	2.93182	3	4	4.7584	-0.030899
124	6.79545	5.625	7.75	3.04545	2.75	4.25	4.7584	-0.030899
126	7.22727	6.5	8.375	2.93182	2.75	4.125	4.7584	-0.030899
128	7.54545	7.125	8.25	2.70455	2.375	4	4.7584	-0.030899
130	6.86364	6.125	8.5	0.931818	-1.25	3.875	4.7584	-0.030899
132	6.70455	6.5	8	0.931818	-0.5	3.75	4.7584	-0.030899
134	6.75	5.875	8.5	1.86364	0.75	4.125	4.7584	-0.030899
136	6.84091	6.5	9	1.36364	-1.125	4	4.7584	-0.030899
138	6.90909	6.5	8.125	1.34091	0.375	3.875	3.4813	0.19569
140	2	0.25	5.125	1.59091	0.125	4.125	2.1114	0.43258
142	-0.477273	-1.375	2.875	3.31818	2.375	4.875	0.82397	0.65918
144	-0.204545	-0.625	1.875	2.90909	2.125	4.5	-1.823	1.133
146	0.409091	-0.625	1.375	2.77273	1.75	3.625	-3.1826	1.3699
148	-1.38636	-2.5	-0.875	3.77273	3.125	5	-4.47	1.5964
150	-4.86364	-6.5	-3.75	3.54545	2.75	5	-5.8296	1.8333
152	-7.02273	-8.25	-5.625	2.34091	0.25	4.5	-3.1826	2.3071
154	-7.45455	-8.875	-6.125	2.79545	0.875	4.625	-1.9054	2.5337
156	-6.25	-9.25	-4.125	3.75	2.75	5.5	-0.53558	2.7706
158	-3.15909	-6.125	-0.375	3.84091	3.5	5.5	0.74157	2.9972
160	-1.31818	-3.5	0.125	3.13636	3.625	5.5	3.3886	3.4607
162	3.68182	1.25	5.875	5.13636	5	5.5	4.7584	3.7079
164	5.27273	3.5	6.125	4.5	3.875	5.125	3.6152	3.0796
166	5.13636	3.5	6.25	4.63636	4.25	5.375	2.3998	2.3998
168	3.79545	2.25	4.625	5.13636	5	5.5	0.051498	1.1021
170	1.47727	0	2.375	5.34091	5.25	5.5	-1.0815	0.46348
172	-0.545455	-1.625	1	2.68182	1.375	3.875	-2.2968	-0.20599
174	-2.43182	-3.5	-1.25	-0.363636	-1.5	0.375	-3.4298	-0.83427
176	-5.77273	-6.625	-5	-2.59091	-3.625	-2	-4.6451	-1.5037
178	-6.88636	-7.875	-6	-3.29545	-4.125	-2.375	-4.6451	-1.5037
180	-6.81818	-8.125	-5.75	-3.61364	-4.625	-2.375	-4.6451	-1.5037
182	-4.43182	-7.375	-3.75	-3.97727	-5	-3	-4.6451	-1.5037
184	-3.40909	-7.625	-0.625	-4.18182	-4.75	-3.5	-4.6451	-1.5037
186	-3.22727	-6.375	-0.25	-4.27273	-4.875	-3.625	-4.6451	-1.5037
188	-2.97727	-6.625	-0.75	-4.22727	-4.875	-4	-4.6451	-1.5037
190	-4.79545	-7	-2.125	-4.11364	-5	-4	-4.6451	-1.5037
192	-4.77273	-6.625	-2.375	-4.04545	-5	-4.125	-4.6451	-1.5037
194	-4.72727	-5.875	-3.25	-4.22727	-5.125	-3.75	-4.6451	-1.5037
196	-4.56818	-5.875	-3.25	-4.22727	-5	-3.5	-3.3577	-1.617
198	-4.18182	-5.625	-2.75	-4.13636	-4.625	-3.625	-1.9672	-1.7406
200	-2.02273	-2.625	-1.625	-4.72727	-5.25	-4.25	-0.67978	-1.8539
202	0.318182	-1.5	0.75	-3.93182	-5.375	-4.125	1.9981	-2.0908
204	1.65909	0	2.5	-3.47727	-5.25	-2.875	3.3886	-2.2144
206	3.56818	1.875	4.625	-2.63636	-5.125	-1.375	4.676	-2.3277
208	5.27273	3.75	6.25	-2	-5.25	0.375	6.0665	-2.441
210	6.47727	4.5	8.625	-0.818182	-4.125	3.75	3.4195	-1.9775
212	6.25	4.25	9.25	-0.704545	-4	3.625	2.132	-1.7509
214	5.5	3.25	8.625	-1.59091	-4	-0.875	0.77247	-1.514
216	2.97727	1.375	4.25	-0.886364	-3.125	0.875	-0.51498	-1.2875
218	0.613636	-0.5	1.5	-1.59091	-2.875	-0.25	-3.162	-0.82397
220	-2.90909	-3.875	-1.625	-0.795455	-2.75	0.75	-4.5215	-0.57678
222	-5.56818	-6.25	-4.75	0.181818	-0.75	1.375	-4.5215	-0.57678
224	-7.02273	-7.75	-6.25	-0.431818	-1.625	0.5	-4.5215	-0.57678
226	-7.40909	-8.5	-6.5	-0.25	-1.625	1.125	-4.5215	-0.57678
228	-7.5	-9	-6.125	0.0227273	-1.875	2.25	-4.5215	-0.57678
230	-7.43182	-8.875	-6.5	-0.0227273	-2.25	3.25	-4.5215	-0.57678
232	-6.90909	-8.25	-5.875	0.727273	-1.25	3.375	-4.5215	-0.57678
234	-5.93182	-6.75	-5	1.56818	0.5	3.875	-4.5215	-0.57678
236	-5.59091	-6.25	-4.75	1.09091	0.75	2.75	-4.5215	-0.57678
238	-5.79545	-6.5	-4.875	0.522727	-0.625	2.125	-4.5215	-0.57678
240	-5.81818	-6.875	-4.625	0.136364	-1.25	1.5	-4.5215	-0.57678
242	-5.45455	-6.5	-3.875	0.159091	-0.875	1	-4.5215	-0.57678
244	-5.09091	-5.875	-3.625	0.181818	-1.25	1.375	-4.5215	-0.57678
246	-4.81818	-6	-3.25	0.159091	-1.625	1.5	-1.926	0.1133
248	-4.15909	-5	-2.875	0	-2.125	1.75	-0.67978	0.45318
250	-2.18182	-3.125	-0.75	0.113636	-1.5	2	0.66948	0.81367
252	-0.5	-1.625	0.625	0.863636	-0.25	2.5	1.926	1.1536
254	0.545455	-1	2.25	1.11364	-1.5	3.5	4.5215	1.8436
256	3.40909	1	5.5	2.20455	0.625	4.875	5.8605	2.2041
258	5.97727	4	7.625	2.75	1.5	4.875	5.8605	2.2041
260	6.22727	5.25	6.875	4.20455	3.5	5	5.8605	2.2041
262	6.25	4.625	8.125	4.40909	3.875	5	5.8605	2.2041
264	6.38636	4.75	9.125	4.45455	4	5	5.8605	2.2041
266	6.22727	4.375	9.125	4.61364	4	5.25	5.8605	2.2041
268	5.43182	3.25	7.375	4.68182	4.375	5	5.8605	2.2041
270	5.90909	3.875	7.625	4.52273	3.875	5.125	5.8605	2.2041
272	6.31818	5.125	7.875	4.15909	3.5	4.625	5.8605	2.2041
274	5.52273	3.875	7.375	3.34091	3.5	4.5	5.8605	2.2041
276	4.95455	3.125	6.625	3.52273	3.75	4.75	5.8605	2.2041
278	4.54545	3	5.125	4.95455	4.5	5.5	4.5627	2.2041
280	2.43182	0.625	3.125	4.86364	4.625	5.25	1.8745	2.2041
282	-0.0227273	-0.75	1.125	4.45455	4.375	5.375	0.48408	2.2041
284	-0.659091	-1.625	0.25	4.13636	3.75	4.625	-0.81367	2.2041
286	-0.840909	-1.875	0.125	4.27273	3.875	4.75	-2.2041	2.2041
288	-3.22727	-4.5	-0.75	3.68182	2.75	5.375	-4.8923	2.2041
290	-6.61364	-7.625	-5.375	2.45455	0.125	4.75	-3.5122	2.0805
292	-7.52273	-8.5	-6.625	1.97727	-0.25	4.625	-2.2144	1.9672
294	-5.88636	-8.5	-6	0.840909	-1.875	3.625	-0.83427	1.8539
296	-3.09091	-6.125	-0.75	-1.34091	-5	1.625	1.8436	1.617
298	-1.65909	-1.875	-0.5	-1.11364	-3.125	1.25	3.1414	1.5037
300	1.59091	1.25	2.625	-1.02273	-3.25	1.25	4.5215	1.3801
302	4.36364	3.625	5.875	-0.727273	-2.25	1	5.8193	1.2669
304	5.81818	4.625	7.25	-0.159091	-2.25	2.375	5.8193	1.2669
306	7.40909	5.625	9.125	1.02273	-0.75	3	5.8193	1.2669
308	7.63636	6.25	9.25	0.159091	-2.125	2.625	5.8193	1.2669
310	7.18182	6	8.875	0.454545	-3.125	2.75	5.8193	1.2669
312	6.09091	4.625	8.5	-0.477273	-4.625	2.625	5.8193	1.2669
314	6.43182	5.125	8.125	0.295455	-4	2.75	5.8193	1.2669
316	6.5	4.75	8.25	0.0227273	-3.875	2.625	5.8193	1.2669
318	6.61364	4.875	8.25	0.0227273	-2.875	2.875	5.8193	1.2669
320	7.34091	5.875	8.5	1.15909	-0.375	3	5.8193	1.2669
322	7.86364	6.75	8.875	1.97727	1.875	3	5.8193	1.2669
324	7.93182	6.875	8.875	2.22727	1.5	3.5	5.8193	1.2669
326	7.86364	7.5	8.625	2.5	1.625	3.5	4.5215	1.1536
328	7.11364	6.25	8.25	3.02273	2.375	3.875	3.1414	1.03
330	5.22727	3.75	7.125	3.56818	2.5	4.5	1.8436	0.91667
332	2.29545	1.625	2.375	3.68182	2.875	4.625	-0.83427	0.69007
334	-0.909091	-1.875	0.125	2.34091	1.625	3.875	-2.2144	0.56648
336	-2.84091	-3.5	-1.875	0.909091	-0.5	2.25	-3.5122	0.45318
338	-4.97727	-5.75	-3.75	-0.977273	-2.875	0.5	-4.8923	0.32959
340	-6.18182	-7.625	-5	-1.77273	-3.125	-0.875	-4.8923	0.32959
342	-6.54545	-7.5	-6	-2.22727	-3.5	-1.125	-4.8923	0.32959
344	-6.34091	-7.875	-6.375	-2.38636	-3.875	-0.5	-4.8923	0.32959
346	-5.88636	-7.75	-6.25	-2.43182	-4.625	-1	-4.8923	0.32959
348	-5.84091	-7.5	-5	-2.77273	-4.25	-2.875	-4.8923	0.32959
350	-4.43182	-7.125	-2.25	-4.25	-5.375	-3.75	-4.8923	0.32959
352	-4.04545	-6.625	-1.75	-4.34091	-5.5	-3.875	-4.8923	0.32959
354	-3.65909	-5.375	-1.25	-3.75	-5.5	-3.75	-4.8923	0.32959
356	-2.13636	-4.75	0.25	-3.22727	-5.5	-1.75	-4.8923	0.32959

## Sheet: Figure 4B
X		Y
Actual	Reconstructed	Actual	Reconstructed
-0.75	3.8521	5.5	1.6685
-0.25	3.8521	5.5	1.6685
0	3.8521	5.5	1.6685
-0.25	3.8521	5.5	1.6685
-0.5	3.8521	5.5	1.6685
-0.25	3.8521	5.5	1.6685
0.75	3.8521	5.25	1.6685
2	3.8521	3.5	1.6685
2.25	3.8521	5	1.6685
2.5	3.8521	5.5	1.6685
1.75	3.8521	5.5	1.6685
1.25	1.3081	5	0.79307
0.75	0	2.5	0.33989
-2.5	-1.236	-2	-0.082397
-3.75	-2.544	-3.25	-0.53558
-4.75	-5.088	-4.25	-1.411
-4.25	-6.3137	-5.25	-1.8333
-3	-6.3137	-5.5	-1.8333
-2.25	-6.3137	-5.5	-1.8333
-1.25	-6.3137	-5.5	-1.8333
-0.5	-6.3137	-5.5	-1.8333
-0.25	-6.3137	-5.5	-1.8333
-0.25	-6.3137	-5.5	-1.8333
-0.75	-6.3137	-4.5	-1.8333
-0.75	-6.3137	-4.5	-1.8333
-0.75	-6.3137	-4.5	-1.8333
-0.5	-6.3137	-4	-1.8333
-0.25	-6.3137	-4.25	-1.8333
-0.25	-6.3137	-4.75	-1.8333
-0.5	-3.6358	-4.75	-1.5964
-0.75	-2.2556	-4	-1.4831
-0.75	-0.95787	-3	-1.3699
1.75	0.42228	-1.25	-1.2463
4.5	3.1002	0	-1.0094
5.75	4.3979	0.75	-0.89607
5.5	4.3979	2.25	-0.89607
4.75	4.3979	3.5	-0.89607
4.25	4.3979	4.25	-0.89607
4.75	4.3979	4.25	-0.89607
5.75	4.3979	3.75	-0.89607
7.25	4.3979	3	-0.89607
8	4.3979	1	-0.89607
6	4.3979	-4.75	-0.89607
5.75	4.3979	-5.25	-0.89607
5.5	4.3979	-5	-0.89607
3.75	3.2238	-4	-0.35019
1.75	0.78277	0.5	0.79307
0.5	-0.47378	3.5	1.3801
-0.25	-1.6582	4.75	1.926
-1	-2.9148	5.5	2.5131
-1.5	-5.3455	5.5	3.6461
-1.75	-4.0478	5.5	3.1723
-1.75	-2.8221	5.5	2.7294
-1.25	-1.514	5.5	2.2556
-1	1.0094	5.5	1.339
-0.5	2.2247	4	0.88577
1.5	3.5328	-1.75	0.41199
1	4.7584	-3.5	-0.030899
0.75	4.7584	-4.5	-0.030899
0.5	4.7584	-5.25	-0.030899
5	4.7584	4	-0.030899
5.25	4.7584	4.25	-0.030899
6.5	4.7584	4	-0.030899
7.75	4.7584	3.75	-0.030899
8.25	4.7584	4	-0.030899
7	4.7584	5	-0.030899
6	4.7584	5.5	-0.030899
7	4.7584	5.25	-0.030899
7.5	4.7584	4.75	-0.030899
5.75	3.4813	4.25	0.19569
1.75	2.1114	1.75	0.43258
-0.5	0.82397	-0.25	0.65918
-0.25	-1.823	-0.25	1.133
-1.25	-3.1826	3.25	1.3699
-3.75	-4.47	4.75	1.5964
-4.75	-5.8296	4.25	1.8333
-5.5	-3.1826	4	2.3071
-6.25	-1.9054	4	2.5337
-6.75	-0.53558	1.75	2.7706
-4	0.74157	-5.25	2.9972
2.25	3.3886	5.5	3.4607
6	4.7584	3.75	3.7079
5.5	3.6152	4.25	3.0796
3.5	2.3998	5.5	2.3998
0.5	0.051498	5	1.1021
-1.5	-1.0815	1	0.46348
-3.5	-2.2968	-1.5	-0.20599
-6.25	-3.4298	-3.5	-0.83427
-6.25	-4.6451	-3.5	-1.5037
-5.75	-4.6451	-3.75	-1.5037
-5.5	-4.6451	-4	-1.5037
-7.75	-4.6451	-3.25	-1.5037
-8.75	-4.6451	-3.25	-1.5037
-7.5	-4.6451	-4.25	-1.5037
-7	-4.6451	-4.5	-1.5037
-6.5	-4.6451	-4.5	-1.5037
-5	-4.6451	-5.25	-1.5037
-3.5	-4.6451	-5.5	-1.5037
-2.5	-3.3577	-5.5	-1.617
-1.5	-1.9672	-5.5	-1.7406
-1	-0.67978	-5.5	-1.8539
-0.5	1.9981	-5.5	-2.0908
1	3.3886	-5.5	-2.2144
2.75	4.676	-5.25	-2.3277
3.5	6.0665	-4.5	-2.441
3.5	3.4195	-4	-1.9775
3.25	2.132	-3.25	-1.7509
2.75	0.77247	-2.5	-1.514
-1.25	-0.51498	-4	-1.2875
-5	-3.162	-4	-0.82397
-6.25	-4.5215	-1	-0.57678
-6.5	-4.5215	0.5	-0.57678
-7.25	-4.5215	-0.25	-0.57678
-8	-4.5215	-0.75	-0.57678
-7	-4.5215	3.25	-0.57678
-6.75	-4.5215	4.25	-0.57678
-6.25	-4.5215	4.25	-0.57678
-6	-4.5215	3.5	-0.57678
-6	-4.5215	2.25	-0.57678
-5.5	-4.5215	1	-0.57678
-5.25	-4.5215	1.5	-0.57678
-5	-4.5215	2.25	-0.57678
-4.75	-4.5215	2	-0.57678
-3.75	-1.926	1.5	0.1133
-2.75	-0.67978	1.25	0.45318
-1.5	0.66948	0.25	0.81367
-0.5	1.926	-1	1.1536
1	4.5215	-1.5	1.8436
3.5	5.8605	-0.5	2.2041
5.5	5.8605	2.75	2.2041
5.75	5.8605	4	2.2041
5.75	5.8605	4.25	2.2041
5.5	5.8605	4.5	2.2041
5.75	5.8605	4.75	2.2041
5.75	5.8605	5.25	2.2041
5.75	5.8605	5.5	2.2041
5.25	5.8605	5.5	2.2041
4.5	5.8605	5.5	2.2041
4	5.8605	5.5	2.2041
3	4.5627	5	2.2041
1	1.8745	4.75	2.2041
-0.25	0.48408	4.5	2.2041
-0.25	-0.81367	4.25	2.2041
-1	-2.2041	4.5	2.2041
-3	-4.8923	5	2.2041
-4.75	-3.5122	4.75	2.0805
-7.5	-2.2144	2.5	1.9672
-3.75	-0.83427	-3.5	1.8539
-2	1.8436	-2.25	1.617
2.25	3.1414	0.5	1.5037
5.75	4.5215	0.25	1.3801
5.25	5.8193	-2.5	1.2669
4.5	5.8193	-4	1.2669
4	5.8193	-4.75	1.2669
3.5	5.8193	-5.25	1.2669
3.25	5.8193	-5.25	1.2669
3	5.8193	-5.5	1.2669
3	5.8193	-5.5	1.2669
4.25	5.8193	-5	1.2669
8.5	5.8193	2.5	1.2669
8.5	5.8193	1.75	1.2669
8.25	5.8193	0.5	1.2669
7.75	5.8193	-0.25	1.2669
8	4.5215	2	1.1536
6.75	3.1414	3.5	1.03
2.5	1.8436	4	0.91667
-0.75	-0.83427	3	0.69007
-2.25	-2.2144	2	0.56648
-3.5	-3.5122	1.25	0.45318
-4.75	-4.8923	0	0.32959
-5.75	-4.8923	-1.75	0.32959
-7	-4.8923	-3	0.32959
-8	-4.8923	-3.25	0.32959
-8.25	-4.8923	-3	0.32959
-2.75	-4.8923	-5.5	0.32959
-2	-4.8923	-5.5	0.32959
-1.5	-4.8923	-5.5	0.32959
-1.25	-4.8923	-5.5	0.32959

## Sheet: Figure 4C
Participant	Coordinate	Pearson's r
P01	X	0.617392
P02	X	0.749453
P03	X	0.752092
P04	X	0.846718
P05	X	0.486232
P06	X	0.915144
P07	X	0.828349
P08	X	0.607294
P09	X	0.880665
P10	X	0.769916
P11	X	0.807367
P01	Y	0.582106
P02	Y	0.66402
P03	Y	0.672494
P04	Y	0.71246
P05	Y	0.261063
P06	Y	0.732441
P07	Y	0.639175
P08	Y	0.666107
P09	Y	0.604172
P10	Y	0.584825
P11	Y	0.594837

## Sheet: Figure 4D
Actual correlation coefficients				Correlation coefficients from permuted pEGF parameters
Participant	Coordinate	Pearson's r		Participant	Permutation	Coordinate	Pearson's r
P01	X	0.617392		P01	1	X	0.308566
P02	X	0.749453		P01	1	Y	0.000283527
P03	X	0.752092		P01	2	X	-0.161892
P04	X	0.846718		P01	2	Y	0.194851
P05	X	0.486232		P01	3	X	-0.038175
P06	X	0.915144		P01	3	Y	-0.0752232
P07	X	0.828349		P01	4	X	-0.0827256
P08	X	0.607294		P01	4	Y	-0.254911
P09	X	0.880665		P01	5	X	-0.0423332
P10	X	0.769916		P01	5	Y	0.0738405
P11	X	0.807367		P01	6	X	0.117155
P01	Y	0.582106		P01	6	Y	0.153569
P02	Y	0.66402		P01	7	X	-0.0973011
P03	Y	0.672494		P01	7	Y	-0.285308
P04	Y	0.71246		P01	8	X	-0.204586
P05	Y	0.261063		P01	8	Y	-0.085117
P06	Y	0.732441		P01	9	X	0.0100287
P07	Y	0.639175		P01	9	Y	0.0184384
P08	Y	0.666107		P01	10	X	-0.00527402
P09	Y	0.604172		P01	10	Y	-0.241857
P10	Y	0.584825		P01	11	X	-0.0461177
P11	Y	0.594837		P01	11	Y	0.00706253
				P01	12	X	-0.0622434
				P01	12	Y	-0.124987
				P01	13	X	-0.13452
				P01	13	Y	-0.11859
				P01	14	X	-0.105972
				P01	14	Y	0.124889
				P01	15	X	-0.201866
				P01	15	Y	-0.167225
				P01	16	X	-0.0187161
				P01	16	Y	0.06551
				P01	17	X	0.242425
				P01	17	Y	-0.049784
				P01	18	X	0.0329884
				P01	18	Y	-0.00479736
				P01	19	X	-0.211799
				P01	19	Y	0.276423
				P01	20	X	-0.498665
				P01	20	Y	0.193297
				P01	21	X	0.233357
				P01	21	Y	0.0711008
				P01	22	X	-0.0559719
				P01	22	Y	-0.189877
				P01	23	X	0.31504
				P01	23	Y	-0.0340178
				P01	24	X	-0.0261753
				P01	24	Y	0.307783
				P01	25	X	-0.208109
				P01	25	Y	-0.0623774
				P01	26	X	-0.188326
				P01	26	Y	-0.0741056
				P01	27	X	0.0505233
				P01	27	Y	-0.162679
				P01	28	X	-0.160855
				P01	28	Y	-0.173709
				P01	29	X	-0.0161494
				P01	29	Y	0.259367
				P01	30	X	0.15233
				P01	30	Y	0.196739
				P01	31	X	-0.208251
				P01	31	Y	0.267185
				P01	32	X	0.215059
				P01	32	Y	-0.157313
				P01	33	X	-0.0341994
				P01	33	Y	-0.110772
				P01	34	X	0.0361869
				P01	34	Y	-0.0244758
				P01	35	X	0.180776
				P01	35	Y	0.24074
				P01	36	X	0.305845
				P01	36	Y	0.0308443
				P01	37	X	0.184942
				P01	37	Y	-0.184864
				P01	38	X	0.063045
				P01	38	Y	0.3368
				P01	39	X	0.363999
				P01	39	Y	0.12903
				P01	40	X	0.0333543
				P01	40	Y	0.157491
				P01	41	X	-0.290314
				P01	41	Y	0.360077
				P01	42	X	-0.112916
				P01	42	Y	0.0384495
				P01	43	X	0.311804
				P01	43	Y	0.187465
				P01	44	X	-0.509569
				P01	44	Y	-0.227312
				P01	45	X	0.614707
				P01	45	Y	-0.117633
				P01	46	X	0.350102
				P01	46	Y	-0.337318
				P01	47	X	-0.0625239
				P01	47	Y	0.0377931
				P01	48	X	0.12104
				P01	48	Y	-0.0702925
				P01	49	X	-0.287013
				P01	49	Y	-0.131607
				P01	50	X	0.0195419
				P01	50	Y	0.219904
				P01	51	X	0.169126
				P01	51	Y	-0.26415
				P01	52	X	0.25903
				P01	52	Y	0.398038
				P01	53	X	-0.186741
				P01	53	Y	0.29613
				P01	54	X	0.137952
				P01	54	Y	-0.0613277
				P01	55	X	0.275137
				P01	55	Y	-0.12674
				P01	56	X	0.0956895
				P01	56	Y	-0.126641
				P01	57	X	-0.204985
				P01	57	Y	-0.140035
				P01	58	X	0.243854
				P01	58	Y	0.112598
				P01	59	X	0.0762712
				P01	59	Y	0.0424377
				P01	60	X	0.184673
				P01	60	Y	0.00282734
				P01	61	X	0.107588
				P01	61	Y	0.341271
				P01	62	X	0.171781
				P01	62	Y	0.0412642
				P01	63	X	0.176784
				P01	63	Y	0.190319
				P01	64	X	0.213484
				P01	64	Y	-0.0956035
				P01	65	X	-0.128434
				P01	65	Y	0.0262487
				P01	66	X	0.0570659
				P01	66	Y	0.136205
				P01	67	X	0.219713
				P01	67	Y	0.126049
				P01	68	X	-0.158767
				P01	68	Y	0.120044
				P01	69	X	0.249838
				P01	69	Y	0.0275893
				P01	70	X	0.17547
				P01	70	Y	0.0366213
				P01	71	X	0.284179
				P01	71	Y	0.1402
				P01	72	X	-0.090852
				P01	72	Y	-0.356785
				P01	73	X	-0.0905578
				P01	73	Y	-0.234179
				P01	74	X	0.188008
				P01	74	Y	0.124994
				P01	75	X	0.326004
				P01	75	Y	0.126731
				P01	76	X	-0.337965
				P01	76	Y	0.0554419
				P01	77	X	0.209242
				P01	77	Y	0.0215611
				P01	78	X	0.06741
				P01	78	Y	-0.330114
				P01	79	X	-0.211165
				P01	79	Y	0.335088
				P01	80	X	0.196003
				P01	80	Y	0.0645621
				P01	81	X	-0.193289
				P01	81	Y	-0.310845
				P01	82	X	-0.265945
				P01	82	Y	0.145087
				P01	83	X	0.0400281
				P01	83	Y	-0.220356
				P01	84	X	-0.127862
				P01	84	Y	-0.237599
				P01	85	X	0.12486
				P01	85	Y	-0.010857
				P01	86	X	-0.436843
				P01	86	Y	-0.0812117
				P01	87	X	-0.088176
				P01	87	Y	-0.113444
				P01	88	X	0.311515
				P01	88	Y	0.0437525
				P01	89	X	0.497598
				P01	89	Y	-0.0322184
				P01	90	X	0.0621165
				P01	90	Y	-0.235458
				P01	91	X	-0.1755
				P01	91	Y	-0.183326
				P01	92	X	0.130921
				P01	92	Y	-0.254652
				P01	93	X	0.562064
				P01	93	Y	-0.00160162
				P01	94	X	0.0572908
				P01	94	Y	0.0194876
				P01	95	X	0.174217
				P01	95	Y	-0.177889
				P01	96	X	-0.397451
				P01	96	Y	-0.265305
				P01	97	X	-0.139241
				P01	97	Y	-0.242343
				P01	98	X	0.361864
				P01	98	Y	0.135403
				P01	99	X	0.0147985
				P01	99	Y	-0.107408
				P01	100	X	-0.024883
				P01	100	Y	-0.0601268
				P01	101	X	-0.0972262
				P01	101	Y	0.0727948
				P01	102	X	-0.076988
				P01	102	Y	0.00562579
				P01	103	X	0.0792574
				P01	103	Y	-0.0496007
				P01	104	X	-0.187338
				P01	104	Y	-0.303946
				P01	105	X	0.41066
				P01	105	Y	-0.0506984
				P01	106	X	0.352135
				P01	106	Y	0.251118
				P01	107	X	-0.0870974
				P01	107	Y	0.26454
				P01	108	X	-0.0555709
				P01	108	Y	-0.0727983
				P01	109	X	0.118781
				P01	109	Y	0.138703
				P01	110	X	-0.180957
				P01	110	Y	0.259094
				P01	111	X	-0.0639932
				P01	111	Y	0.109023
				P01	112	X	0.00607538
				P01	112	Y	0.0299111
				P01	113	X	0.384604
				P01	113	Y	0.128089
				P01	114	X	0.240448
				P01	114	Y	-0.237512
				P01	115	X	0.0073433
				P01	115	Y	-0.119689
				P01	116	X	0.26259
				P01	116	Y	-0.166683
				P01	117	X	-0.177064
				P01	117	Y	-0.0297348
				P01	118	X	-0.132106
				P01	118	Y	-0.0274107
				P01	119	X	0.0643229
				P01	119	Y	-0.243185
				P01	120	X	-0.0942868
				P01	120	Y	0.251982
				P01	121	X	-0.178947
				P01	121	Y	-0.141968
				P01	122	X	0.0176249
				P01	122	Y	0.0928793
				P01	123	X	0.146689
				P01	123	Y	-0.161397
				P01	124	X	0.423569
				P01	124	Y	-0.0422276
				P01	125	X	-0.016252
				P01	125	Y	0.0510025
				P01	126	X	-0.215557
				P01	126	Y	-0.209746
				P01	127	X	0.522919
				P01	127	Y	0.0325227
				P01	128	X	-0.496158
				P01	128	Y	0.0701221
				P01	129	X	0.0466013
				P01	129	Y	0.396974
				P01	130	X	0.0649152
				P01	130	Y	-0.0906577
				P01	131	X	-0.0431822
				P01	131	Y	0.197567
				P01	132	X	-0.0460014
				P01	132	Y	-0.030769
				P01	133	X	0.125838
				P01	133	Y	-0.0604644
				P01	134	X	-0.1417
				P01	134	Y	-0.237525
				P01	135	X	-0.221314
				P01	135	Y	-0.244264
				P01	136	X	0.0780177
				P01	136	Y	0.0580327
				P01	137	X	0.0434996
				P01	137	Y	-0.0881407
				P01	138	X	0.100053
				P01	138	Y	-0.334704
				P01	139	X	-0.420207
				P01	139	Y	-0.133724
				P01	140	X	0.344894
				P01	140	Y	-0.0720903
				P01	141	X	0.276715
				P01	141	Y	0.103302
				P01	142	X	-0.00660234
				P01	142	Y	0.035212
				P01	143	X	-0.0630575
				P01	143	Y	0.0236013
				P01	144	X	-0.373034
				P01	144	Y	0.245285
				P01	145	X	-0.177155
				P01	145	Y	0.12273
				P01	146	X	0.199459
				P01	146	Y	0.0832614
				P01	147	X	0.413312
				P01	147	Y	-0.200967
				P01	148	X	-0.226612
				P01	148	Y	0.0348638
				P01	149	X	0.0321425
				P01	149	Y	-0.0336647
				P01	150	X	0.483504
				P01	150	Y	0.218038
				P01	151	X	0.0873471
				P01	151	Y	0.11897
				P01	152	X	0.066164
				P01	152	Y	0.433844
				P01	153	X	-0.509421
				P01	153	Y	0.130745
				P01	154	X	0.0263787
				P01	154	Y	0.0423977
				P01	155	X	-0.0179711
				P01	155	Y	0.387011
				P01	156	X	-0.320221
				P01	156	Y	-0.19272
				P01	157	X	0.237339
				P01	157	Y	0.112718
				P01	158	X	0.113783
				P01	158	Y	0.155836
				P01	159	X	-0.202625
				P01	159	Y	-0.0321637
				P01	160	X	-0.149323
				P01	160	Y	-0.25201
				P01	161	X	0.0501817
				P01	161	Y	0.134603
				P01	162	X	0.245746
				P01	162	Y	-0.409504
				P01	163	X	0.0842644
				P01	163	Y	0.105595
				P01	164	X	0.0874783
				P01	164	Y	0.216199
				P01	165	X	0.0183617
				P01	165	Y	0.341192
				P01	166	X	-0.261429
				P01	166	Y	0.206583
				P01	167	X	-0.199302
				P01	167	Y	0.0914634
				P01	168	X	0.0637606
				P01	168	Y	0.0993619
				P01	169	X	0.155755
				P01	169	Y	-0.0378432
				P01	170	X	0.364125
				P01	170	Y	-0.300999
				P01	171	X	0.219314
				P01	171	Y	-0.0202093
				P01	172	X	0.261844
				P01	172	Y	-0.0583217
				P01	173	X	-0.0487678
				P01	173	Y	0.0152041
				P01	174	X	-0.214107
				P01	174	Y	-0.0995459
				P01	175	X	-0.0530607
				P01	175	Y	-0.112951
				P01	176	X	-0.241643
				P01	176	Y	-0.351188
				P01	177	X	-0.1152
				P01	177	Y	0.0229819
				P01	178	X	-0.0950301
				P01	178	Y	0.0687986
				P01	179	X	0.0205554
				P01	179	Y	0.0217856
				P01	180	X	-0.0253123
				P01	180	Y	-0.115272
				P01	181	X	0.0594257
				P01	181	Y	0.0781126
				P01	182	X	-0.119723
				P01	182	Y	0.0325487
				P01	183	X	-0.0561637
				P01	183	Y	-0.182189
				P01	184	X	-0.261248
				P01	184	Y	0.00386207
				P01	185	X	0.255516
				P01	185	Y	0.0779072
				P01	186	X	0.0908546
				P01	186	Y	0.128752
				P01	187	X	-0.469793
				P01	187	Y	0.114497
				P01	188	X	-0.23188
				P01	188	Y	0.123325
				P01	189	X	-0.310407
				P01	189	Y	0.10589
				P01	190	X	-0.23217
				P01	190	Y	0.0305812
				P01	191	X	-0.0816917
				P01	191	Y	0.0696278
				P01	192	X	0.0975243
				P01	192	Y	0.356611
				P01	193	X	-0.141803
				P01	193	Y	0.0405754
				P01	194	X	-0.146476
				P01	194	Y	-0.158413
				P01	195	X	0.21553
				P01	195	Y	0.26521
				P01	196	X	0.0109598
				P01	196	Y	-0.275289
				P01	197	X	-0.180517
				P01	197	Y	0.110118
				P01	198	X	0.394201
				P01	198	Y	-0.00604786
				P01	199	X	0.0857184
				P01	199	Y	-0.283365
				P01	200	X	-0.516051
				P01	200	Y	0.126699
				P01	201	X	-0.644552
				P01	201	Y	-0.191642
				P01	202	X	0.236526
				P01	202	Y	0.12878
				P01	203	X	0.0377192
				P01	203	Y	0.416641
				P01	204	X	0.135944
				P01	204	Y	-0.414061
				P01	205	X	0.217113
				P01	205	Y	-0.211282
				P01	206	X	0.292513
				P01	206	Y	-0.179872
				P01	207	X	-0.0342592
				P01	207	Y	-0.0766466
				P01	208	X	0.152655
				P01	208	Y	0.311037
				P01	209	X	-0.127343
				P01	209	Y	0.203737
				P01	210	X	0.451387
				P01	210	Y	0.160878
				P01	211	X	0.161721
				P01	211	Y	-0.0590088
				P01	212	X	0.0500422
				P01	212	Y	0.14454
				P01	213	X	-0.178622
				P01	213	Y	-0.036371
				P01	214	X	0.110294
				P01	214	Y	0.449735
				P01	215	X	-0.30261
				P01	215	Y	-0.0855227
				P01	216	X	-0.247898
				P01	216	Y	-0.287953
				P01	217	X	0.115111
				P01	217	Y	0.145484
				P01	218	X	-0.283611
				P01	218	Y	-0.200165
				P01	219	X	0.102251
				P01	219	Y	-0.0691976
				P01	220	X	0.521551
				P01	220	Y	0.402658
				P01	221	X	-0.319427
				P01	221	Y	-0.0106621
				P01	222	X	0.2695
				P01	222	Y	-0.273002
				P01	223	X	0.0398544
				P01	223	Y	0.091565
				P01	224	X	-0.381688
				P01	224	Y	-0.247904
				P01	225	X	-0.0626337
				P01	225	Y	0.213732
				P01	226	X	0.13998
				P01	226	Y	0.04208
				P01	227	X	0.325545
				P01	227	Y	-0.0627608
				P01	228	X	0.25541
				P01	228	Y	-0.229715
				P01	229	X	0.0890701
				P01	229	Y	-0.291807
				P01	230	X	0.276143
				P01	230	Y	0.00463226
				P01	231	X	-0.311426
				P01	231	Y	0.0859075
				P01	232	X	0.0697852
				P01	232	Y	0.0733129
				P01	233	X	-0.0925668
				P01	233	Y	0.350028
				P01	234	X	-0.0696421
				P01	234	Y	0.208567
				P01	235	X	0.427952
				P01	235	Y	0.00421312
				P01	236	X	0.23353
				P01	236	Y	-0.0139223
				P01	237	X	0.433551
				P01	237	Y	0.258848
				P01	238	X	0.164383
				P01	238	Y	-0.0355472
				P01	239	X	0.162813
				P01	239	Y	0.0646837
				P01	240	X	-0.185718
				P01	240	Y	0.246384
				P01	241	X	0.135301
				P01	241	Y	0.0573763
				P01	242	X	0.137728
				P01	242	Y	-0.0299052
				P01	243	X	-0.624342
				P01	243	Y	0.0857229
				P01	244	X	-0.0449809
				P01	244	Y	0.324912
				P01	245	X	-0.187129
				P01	245	Y	0.103276
				P01	246	X	-0.066174
				P01	246	Y	-0.106361
				P01	247	X	0.215018
				P01	247	Y	0.16522
				P01	248	X	-0.199489
				P01	248	Y	-0.340999
				P01	249	X	-0.108629
				P01	249	Y	0.0997581
				P01	250	X	-0.369318
				P01	250	Y	0.0693016
				P01	251	X	-0.0695294
				P01	251	Y	0.00830195
				P01	252	X	-0.0175559
				P01	252	Y	-0.0154228
				P01	253	X	0.116506
				P01	253	Y	0.12996
				P01	254	X	0.0444007
				P01	254	Y	-0.0426071
				P01	255	X	-0.290165
				P01	255	Y	0.133162
				P01	256	X	0.274141
				P01	256	Y	0.345031
				P01	257	X	-0.3089
				P01	257	Y	-0.21545
				P01	258	X	-0.0322689
				P01	258	Y	0.0497862
				P01	259	X	-0.327916
				P01	259	Y	0.0694907
				P01	260	X	0.0206148
				P01	260	Y	-0.176138
				P01	261	X	-0.115178
				P01	261	Y	0.259605
				P01	262	X	0.357426
				P01	262	Y	-0.0707303
				P01	263	X	-0.594085
				P01	263	Y	0.0824685
				P01	264	X	-0.00558579
				P01	264	Y	-0.283085
				P01	265	X	-0.217114
				P01	265	Y	0.342598
				P01	266	X	0.0273109
				P01	266	Y	0.12521
				P01	267	X	0.295692
				P01	267	Y	-0.0517159
				P01	268	X	-0.435445
				P01	268	Y	-0.0301254
				P01	269	X	-0.158042
				P01	269	Y	-0.0518955
				P01	270	X	0.395589
				P01	270	Y	0.106562
				P01	271	X	-0.231471
				P01	271	Y	0.152137
				P01	272	X	0.0347462
				P01	272	Y	0.12619
				P01	273	X	0.0660113
				P01	273	Y	-0.0360684
				P01	274	X	0.128221
				P01	274	Y	-0.23229
				P01	275	X	-0.091276
				P01	275	Y	-0.212625
				P01	276	X	0.129875
				P01	276	Y	-0.0260221
				P01	277	X	-0.0794857
				P01	277	Y	-0.138658
				P01	278	X	0.278056
				P01	278	Y	-0.208775
				P01	279	X	0.0215047
				P01	279	Y	-0.170108
				P01	280	X	-0.125963
				P01	280	Y	-0.228657
				P01	281	X	-0.132964
				P01	281	Y	-0.216241
				P01	282	X	0.151181
				P01	282	Y	0.138136
				P01	283	X	0.124991
				P01	283	Y	0.095695
				P01	284	X	-0.162821
				P01	284	Y	0.163173
				P01	285	X	0.0748941
				P01	285	Y	0.382403
				P01	286	X	0.197888
				P01	286	Y	0.18955
				P01	287	X	0.217584
				P01	287	Y	0.0325292
				P01	288	X	0.411757
				P01	288	Y	0.356816
				P01	289	X	-0.0759898
				P01	289	Y	0.0154629
				P01	290	X	-0.498043
				P01	290	Y	-0.379286
				P01	291	X	0.183974
				P01	291	Y	-0.528442
				P01	292	X	0.00920197
				P01	292	Y	0.146707
				P01	293	X	-0.249609
				P01	293	Y	0.083497
				P01	294	X	-0.167441
				P01	294	Y	0.10074
				P01	295	X	-0.122574
				P01	295	Y	0.249311
				P01	296	X	-0.115024
				P01	296	Y	0.336976
				P01	297	X	-0.0769634
				P01	297	Y	-0.0301173
				P01	298	X	0.37513
				P01	298	Y	-0.0739628
				P01	299	X	0.0470882
				P01	299	Y	-0.040677
				P01	300	X	0.296501
				P01	300	Y	0.077499
				P01	301	X	-0.123269
				P01	301	Y	0.19029
				P01	302	X	-0.153253
				P01	302	Y	0.18453
				P01	303	X	0.175265
				P01	303	Y	-0.078438
				P01	304	X	-0.0444798
				P01	304	Y	-0.262068
				P01	305	X	0.0429545
				P01	305	Y	-0.144954
				P01	306	X	0.165919
				P01	306	Y	0.0244178
				P01	307	X	0.220068
				P01	307	Y	0.364644
				P01	308	X	-0.45122
				P01	308	Y	-0.0963138
				P01	309	X	-0.208584
				P01	309	Y	0.187579
				P01	310	X	-0.00100017
				P01	310	Y	-0.0823433
				P01	311	X	0.108697
				P01	311	Y	-0.0534399
				P01	312	X	0.0889452
				P01	312	Y	0.443809
				P01	313	X	0.142187
				P01	313	Y	0.214134
				P01	314	X	0.347763
				P01	314	Y	0.0539405
				P01	315	X	0.35836
				P01	315	Y	-0.0705759
				P01	316	X	-0.198311
				P01	316	Y	-0.135795
				P01	317	X	-0.270364
				P01	317	Y	0.349183
				P01	318	X	0.0322716
				P01	318	Y	-0.163808
				P01	319	X	0.0280303
				P01	319	Y	-0.122646
				P01	320	X	-0.311551
				P01	320	Y	-0.3403
				P01	321	X	0.0227271
				P01	321	Y	0.120839
				P01	322	X	-0.242458
				P01	322	Y	0.106148
				P01	323	X	-0.0628887
				P01	323	Y	-0.0860067
				P01	324	X	0.181857
				P01	324	Y	-0.134138
				P01	325	X	-0.209935
				P01	325	Y	0.233769
				P01	326	X	0.149304
				P01	326	Y	0.342876
				P01	327	X	-0.265577
				P01	327	Y	0.174949
				P01	328	X	-0.34203
				P01	328	Y	0.242259
				P01	329	X	-0.177127
				P01	329	Y	0.327697
				P01	330	X	0.371111
				P01	330	Y	0.122825
				P01	331	X	0.217177
				P01	331	Y	-0.0988492
				P01	332	X	-0.10496
				P01	332	Y	-0.42747
				P01	333	X	0.242188
				P01	333	Y	0.326834
				P01	334	X	-0.352991
				P01	334	Y	-0.016496
				P01	335	X	0.66114
				P01	335	Y	-0.0456101
				P01	336	X	0.361207
				P01	336	Y	0.147409
				P01	337	X	0.181062
				P01	337	Y	-0.0219963
				P01	338	X	0.0710093
				P01	338	Y	-0.18918
				P01	339	X	0.274251
				P01	339	Y	-0.0365274
				P01	340	X	-0.123109
				P01	340	Y	-0.548008
				P01	341	X	-0.204437
				P01	341	Y	-0.009289
				P01	342	X	-0.097091
				P01	342	Y	0.114293
				P01	343	X	-0.0025683
				P01	343	Y	-0.0425029
				P01	344	X	0.280558
				P01	344	Y	-0.136481
				P01	345	X	-0.0409631
				P01	345	Y	0.0374649
				P01	346	X	-0.31721
				P01	346	Y	-0.0785818
				P01	347	X	0.319011
				P01	347	Y	-0.15706
				P01	348	X	0.204972
				P01	348	Y	-0.183647
				P01	349	X	0.0468387
				P01	349	Y	0.131797
				P01	350	X	-0.0156646
				P01	350	Y	0.238724
				P01	351	X	-0.395826
				P01	351	Y	0.0278556
				P01	352	X	-0.0122919
				P01	352	Y	-0.299388
				P01	353	X	0.255394
				P01	353	Y	0.109472
				P01	354	X	-0.208023
				P01	354	Y	0.031651
				P01	355	X	0.107347
				P01	355	Y	0.0988766
				P01	356	X	-0.0233316
				P01	356	Y	0.0849023
				P01	357	X	0.465617
				P01	357	Y	-0.374747
				P01	358	X	-0.39231
				P01	358	Y	-0.0645162
				P01	359	X	-0.332088
				P01	359	Y	0.0893701
				P01	360	X	-0.455287
				P01	360	Y	0.168343
				P01	361	X	-0.0998778
				P01	361	Y	-0.112635
				P01	362	X	-0.0981831
				P01	362	Y	-0.00761993
				P01	363	X	0.15563
				P01	363	Y	-0.205579
				P01	364	X	-0.140278
				P01	364	Y	-0.0590681
				P01	365	X	0.203655
				P01	365	Y	0.206736
				P01	366	X	0.303561
				P01	366	Y	-0.0581383
				P01	367	X	0.159609
				P01	367	Y	-0.0401755
				P01	368	X	0.078624
				P01	368	Y	0.231817
				P01	369	X	0.37484
				P01	369	Y	-0.175521
				P01	370	X	0.00192112
				P01	370	Y	0.16703
				P01	371	X	0.202672
				P01	371	Y	-0.144348
				P01	372	X	0.2281
				P01	372	Y	0.15935
				P01	373	X	0.0835192
				P01	373	Y	-0.00478596
				P01	374	X	0.319571
				P01	374	Y	-0.153052
				P01	375	X	0.221918
				P01	375	Y	-0.228938
				P01	376	X	-0.352139
				P01	376	Y	-0.203432
				P01	377	X	-0.173103
				P01	377	Y	0.0692995
				P01	378	X	0.105784
				P01	378	Y	0.266077
				P01	379	X	-0.221105
				P01	379	Y	-0.279255
				P01	380	X	-0.170289
				P01	380	Y	0.30071
				P01	381	X	-0.297869
				P01	381	Y	-0.223676
				P01	382	X	0.284628
				P01	382	Y	-0.0184675
				P01	383	X	-0.000901119
				P01	383	Y	0.0204832
				P01	384	X	-0.206167
				P01	384	Y	-0.157089
				P01	385	X	-0.0206334
				P01	385	Y	0.128138
				P01	386	X	-0.124908
				P01	386	Y	0.106618
				P01	387	X	0.108137
				P01	387	Y	-0.0582856
				P01	388	X	-0.143586
				P01	388	Y	-0.243166
				P01	389	X	-0.344393
				P01	389	Y	0.0926127
				P01	390	X	0.0195524
				P01	390	Y	0.278998
				P01	391	X	0.272384
				P01	391	Y	0.0542936
				P01	392	X	-0.12148
				P01	392	Y	-0.0771832
				P01	393	X	0.172524
				P01	393	Y	-0.146484
				P01	394	X	0.00234439
				P01	394	Y	-0.405295
				P01	395	X	-0.0857847
				P01	395	Y	-0.0702157
				P01	396	X	-0.107879
				P01	396	Y	0.0384303
				P01	397	X	0.309419
				P01	397	Y	-0.11026
				P01	398	X	-0.393669
				P01	398	Y	0.158606
				P01	399	X	0.186263
				P01	399	Y	-0.311162
				P01	400	X	-0.17494
				P01	400	Y	0.155902
				P01	401	X	-0.133298
				P01	401	Y	0.183508
				P01	402	X	0.212164
				P01	402	Y	0.168098
				P01	403	X	-0.164621
				P01	403	Y	-0.0261143
				P01	404	X	0.568562
				P01	404	Y	0.0486608
				P01	405	X	0.0459558
				P01	405	Y	-0.379774
				P01	406	X	0.231565
				P01	406	Y	0.214777
				P01	407	X	-0.457324
				P01	407	Y	0.164402
				P01	408	X	-0.0643546
				P01	408	Y	0.244352
				P01	409	X	-0.163289
				P01	409	Y	-0.0132543
				P01	410	X	0.348271
				P01	410	Y	-0.120152
				P01	411	X	0.337477
				P01	411	Y	0.391467
				P01	412	X	-0.0114377
				P01	412	Y	-0.35276
				P01	413	X	-0.109126
				P01	413	Y	-0.121748
				P01	414	X	0.254645
				P01	414	Y	-0.025761
				P01	415	X	0.475631
				P01	415	Y	0.288183
				P01	416	X	0.0138473
				P01	416	Y	0.00168811
				P01	417	X	-0.205795
				P01	417	Y	-0.00337125
				P01	418	X	0.167239
				P01	418	Y	0.0887081
				P01	419	X	-0.228258
				P01	419	Y	0.517272
				P01	420	X	0.385317
				P01	420	Y	-0.0185896
				P01	421	X	0.150803
				P01	421	Y	0.166688
				P01	422	X	0.0412197
				P01	422	Y	0.0590884
				P01	423	X	0.331867
				P01	423	Y	0.273105
				P01	424	X	-0.0638009
				P01	424	Y	-0.00675238
				P01	425	X	0.307236
				P01	425	Y	0.176276
				P01	426	X	0.0373854
				P01	426	Y	-0.0872817
				P01	427	X	0.0991398
				P01	427	Y	-0.382382
				P01	428	X	-0.218537
				P01	428	Y	-0.353447
				P01	429	X	-0.344994
				P01	429	Y	0.107825
				P01	430	X	-0.14508
				P01	430	Y	0.0115484
				P01	431	X	0.115008
				P01	431	Y	-0.0652201
				P01	432	X	-0.100831
				P01	432	Y	0.323843
				P01	433	X	0.247196
				P01	433	Y	0.103794
				P01	434	X	-0.0827121
				P01	434	Y	0.129891
				P01	435	X	-0.191512
				P01	435	Y	-0.105974
				P01	436	X	-0.298608
				P01	436	Y	0.259595
				P01	437	X	-0.0911129
				P01	437	Y	-0.193152
				P01	438	X	-0.170796
				P01	438	Y	0.263875
				P01	439	X	0.0809963
				P01	439	Y	0.0943232
				P01	440	X	-0.150863
				P01	440	Y	0.0469655
				P01	441	X	-0.334504
				P01	441	Y	0.00521329
				P01	442	X	0.428748
				P01	442	Y	0.160656
				P01	443	X	-0.00947383
				P01	443	Y	-0.126778
				P01	444	X	-0.125717
				P01	444	Y	-0.125262
				P01	445	X	0.372702
				P01	445	Y	-0.182562
				P01	446	X	-0.356093
				P01	446	Y	-0.172719
				P01	447	X	0.198107
				P01	447	Y	-0.119276
				P01	448	X	-0.371802
				P01	448	Y	-0.285755
				P01	449	X	0.0543843
				P01	449	Y	0.0779369
				P01	450	X	0.0117985
				P01	450	Y	-0.218479
				P01	451	X	-0.141834
				P01	451	Y	0.240221
				P01	452	X	-0.000642392
				P01	452	Y	0.084645
				P01	453	X	0.146159
				P01	453	Y	-0.0222979
				P01	454	X	-0.287962
				P01	454	Y	0.165998
				P01	455	X	0.0813964
				P01	455	Y	0.075309
				P01	456	X	-0.297587
				P01	456	Y	-0.29813
				P01	457	X	-0.294833
				P01	457	Y	0.167431
				P01	458	X	0.156031
				P01	458	Y	-0.0306412
				P01	459	X	-0.0662936
				P01	459	Y	0.146001
				P01	460	X	0.182085
				P01	460	Y	-0.158686
				P01	461	X	0.372593
				P01	461	Y	0.135982
				P01	462	X	-0.013841
				P01	462	Y	0.371867
				P01	463	X	-0.227316
				P01	463	Y	-0.148496
				P01	464	X	-0.0424802
				P01	464	Y	-0.10516
				P01	465	X	-0.243265
				P01	465	Y	0.122754
				P01	466	X	0.0365261
				P01	466	Y	-0.3201
				P01	467	X	-0.0190587
				P01	467	Y	-0.0976417
				P01	468	X	-0.416805
				P01	468	Y	0.435104
				P01	469	X	-0.204482
				P01	469	Y	0.156043
				P01	470	X	0.0466661
				P01	470	Y	-0.445331
				P01	471	X	0.520543
				P01	471	Y	0.156081
				P01	472	X	0.0399938
				P01	472	Y	0.356496
				P01	473	X	0.275463
				P01	473	Y	0.0805448
				P01	474	X	0.0328326
				P01	474	Y	0.201006
				P01	475	X	-0.266396
				P01	475	Y	-0.189318
				P01	476	X	-0.274132
				P01	476	Y	0.344373
				P01	477	X	-0.0424809
				P01	477	Y	0.05505
				P01	478	X	0.274602
				P01	478	Y	0.128935
				P01	479	X	0.40044
				P01	479	Y	-0.0701988
				P01	480	X	0.470172
				P01	480	Y	0.223015
				P01	481	X	0.265649
				P01	481	Y	-0.0930785
				P01	482	X	0.145222
				P01	482	Y	0.0274853
				P01	483	X	-0.0952625
				P01	483	Y	0.123588
				P01	484	X	0.148339
				P01	484	Y	-0.314437
				P01	485	X	-0.280317
				P01	485	Y	-0.138241
				P01	486	X	-0.255007
				P01	486	Y	0.212501
				P01	487	X	-0.420958
				P01	487	Y	-0.0108151
				P01	488	X	-0.405787
				P01	488	Y	0.0402177
				P01	489	X	-0.195085
				P01	489	Y	0.163009
				P01	490	X	-0.380227
				P01	490	Y	-0.159209
				P01	491	X	0.227476
				P01	491	Y	0.0836713
				P01	492	X	-0.0881345
				P01	492	Y	0.00110113
				P01	493	X	0.217463
				P01	493	Y	0.304105
				P01	494	X	-0.153042
				P01	494	Y	0.0515215
				P01	495	X	-0.125806
				P01	495	Y	0.18923
				P01	496	X	0.118327
				P01	496	Y	-0.0455287
				P01	497	X	0.569486
				P01	497	Y	-0.00609269
				P01	498	X	-0.142341
				P01	498	Y	-0.190546
				P01	499	X	-0.301684
				P01	499	Y	-0.224998
				P01	500	X	0.327521
				P01	500	Y	0.0468639
				P01	501	X	0.0935358
				P01	501	Y	0.213404
				P01	502	X	0.0848285
				P01	502	Y	0.0799021
				P01	503	X	0.101317
				P01	503	Y	-0.444078
				P01	504	X	0.117545
				P01	504	Y	0.0124306
				P01	505	X	0.160554
				P01	505	Y	0.156735
				P01	506	X	-0.289453
				P01	506	Y	-0.00089699
				P01	507	X	0.403546
				P01	507	Y	-0.33717
				P01	508	X	-0.206006
				P01	508	Y	0.152541
				P01	509	X	-0.486255
				P01	509	Y	0.371091
				P01	510	X	0.130078
				P01	510	Y	-0.0759869
				P01	511	X	-0.0272064
				P01	511	Y	0.326247
				P01	512	X	-0.233686
				P01	512	Y	-0.422285
				P01	513	X	-0.407375
				P01	513	Y	0.160262
				P01	514	X	-0.19049
				P01	514	Y	0.128805
				P01	515	X	0.031873
				P01	515	Y	-0.127858
				P01	516	X	-0.0109363
				P01	516	Y	0.0334081
				P01	517	X	-0.353248
				P01	517	Y	0.00705455
				P01	518	X	-0.516218
				P01	518	Y	-0.238632
				P01	519	X	0.092814
				P01	519	Y	-0.144796
				P01	520	X	0.22464
				P01	520	Y	-0.285955
				P01	521	X	-0.133521
				P01	521	Y	-0.238
				P01	522	X	-0.499864
				P01	522	Y	0.330285
				P01	523	X	0.248714
				P01	523	Y	0.160747
				P01	524	X	0.121407
				P01	524	Y	-0.0506753
				P01	525	X	0.0308099
				P01	525	Y	0.30599
				P01	526	X	-0.352499
				P01	526	Y	0.0950104
				P01	527	X	0.226279
				P01	527	Y	-0.223702
				P01	528	X	0.186987
				P01	528	Y	-0.0916569
				P01	529	X	0.142468
				P01	529	Y	0.11601
				P01	530	X	0.190541
				P01	530	Y	0.538842
				P01	531	X	0.070579
				P01	531	Y	-0.111937
				P01	532	X	-0.213148
				P01	532	Y	0.115792
				P01	533	X	-0.344249
				P01	533	Y	-0.104294
				P01	534	X	-0.163496
				P01	534	Y	0.186031
				P01	535	X	0.0679328
				P01	535	Y	-0.313214
				P01	536	X	0.176268
				P01	536	Y	0.255713
				P01	537	X	0.0471066
				P01	537	Y	0.308517
				P01	538	X	-0.228221
				P01	538	Y	-0.301612
				P01	539	X	0.425133
				P01	539	Y	-0.3136
				P01	540	X	0.177027
				P01	540	Y	0.103644
				P01	541	X	-0.0555969
				P01	541	Y	-0.39446
				P01	542	X	0.596669
				P01	542	Y	0.223955
				P01	543	X	-0.155139
				P01	543	Y	-0.249083
				P01	544	X	-0.306716
				P01	544	Y	0.236544
				P01	545	X	-0.50113
				P01	545	Y	0.200666
				P01	546	X	0.267857
				P01	546	Y	-0.0856976
				P01	547	X	-0.0967777
				P01	547	Y	-0.142363
				P01	548	X	-0.233433
				P01	548	Y	-0.124012
				P01	549	X	-0.120876
				P01	549	Y	0.104225
				P01	550	X	-0.275481
				P01	550	Y	0.0888074
				P01	551	X	-0.108994
				P01	551	Y	-0.0481358
				P01	552	X	-0.36674
				P01	552	Y	-0.280193
				P01	553	X	0.268198
				P01	553	Y	0.37048
				P01	554	X	-0.205476
				P01	554	Y	0.104357
				P01	555	X	0.116179
				P01	555	Y	-0.0314388
				P01	556	X	0.35633
				P01	556	Y	0.158145
				P01	557	X	-0.120869
				P01	557	Y	-0.166374
				P01	558	X	-0.0329873
				P01	558	Y	0.101449
				P01	559	X	0.519492
				P01	559	Y	0.14337
				P01	560	X	0.123408
				P01	560	Y	-0.0631009
				P01	561	X	-0.197427
				P01	561	Y	0.123387
				P01	562	X	0.235245
				P01	562	Y	-0.0506123
				P01	563	X	0.128458
				P01	563	Y	0.0103311
				P01	564	X	0.13354
				P01	564	Y	0.231933
				P01	565	X	-0.0505292
				P01	565	Y	0.288524
				P01	566	X	0.120836
				P01	566	Y	-0.0680264
				P01	567	X	0.00397126
				P01	567	Y	0.332623
				P01	568	X	-0.140648
				P01	568	Y	-0.0571363
				P01	569	X	0.352811
				P01	569	Y	0.113832
				P01	570	X	-0.00404256
				P01	570	Y	-0.271576
				P01	571	X	0.128227
				P01	571	Y	-0.118356
				P01	572	X	-0.0289404
				P01	572	Y	-0.0264284
				P01	573	X	0.328368
				P01	573	Y	-0.055207
				P01	574	X	0.0726191
				P01	574	Y	0.0470168
				P01	575	X	-0.448786
				P01	575	Y	0.0753245
				P01	576	X	0.294929
				P01	576	Y	-0.18588
				P01	577	X	0.0693665
				P01	577	Y	-0.222706
				P01	578	X	0.0477975
				P01	578	Y	-0.0856157
				P01	579	X	-0.236342
				P01	579	Y	0.021732
				P01	580	X	0.31834
				P01	580	Y	0.0253872
				P01	581	X	-0.0540515
				P01	581	Y	-0.0856668
				P01	582	X	-0.281113
				P01	582	Y	0.224244
				P01	583	X	-0.0159738
				P01	583	Y	0.0549214
				P01	584	X	-0.19633
				P01	584	Y	0.247167
				P01	585	X	0.0516918
				P01	585	Y	0.177115
				P01	586	X	0.491376
				P01	586	Y	0.112223
				P01	587	X	-0.21875
				P01	587	Y	0.066852
				P01	588	X	0.101568
				P01	588	Y	-0.131441
				P01	589	X	0.22225
				P01	589	Y	0.184436
				P01	590	X	0.129019
				P01	590	Y	-0.164116
				P01	591	X	-0.0732921
				P01	591	Y	-0.237476
				P01	592	X	0.0976197
				P01	592	Y	0.1833
				P01	593	X	0.225774
				P01	593	Y	0.121179
				P01	594	X	0.0574734
				P01	594	Y	0.0604475
				P01	595	X	-0.209768
				P01	595	Y	-0.342682
				P01	596	X	-0.26812
				P01	596	Y	0.133865
				P01	597	X	-0.0986795
				P01	597	Y	-0.0413045
				P01	598	X	-0.288569
				P01	598	Y	0.0490613
				P01	599	X	0.180593
				P01	599	Y	-0.166936
				P01	600	X	-0.0247528
				P01	600	Y	-0.0838196
				P01	601	X	0.222301
				P01	601	Y	-0.302902
				P01	602	X	0.651148
				P01	602	Y	0.0380178
				P01	603	X	-0.207352
				P01	603	Y	0.118813
				P01	604	X	0.40104
				P01	604	Y	-0.283643
				P01	605	X	-0.0429095
				P01	605	Y	-0.21719
				P01	606	X	0.0423309
				P01	606	Y	-0.0401934
				P01	607	X	-0.197778
				P01	607	Y	0.0453617
				P01	608	X	0.180782
				P01	608	Y	-0.00503081
				P01	609	X	-0.0867928
				P01	609	Y	-0.0559981
				P01	610	X	0.341527
				P01	610	Y	0.049975
				P01	611	X	0.0818442
				P01	611	Y	0.197918
				P01	612	X	0.141227
				P01	612	Y	0.0238862
				P01	613	X	-0.295324
				P01	613	Y	0.0822634
				P01	614	X	0.17489
				P01	614	Y	-0.380067
				P01	615	X	-0.181363
				P01	615	Y	-0.0946546
				P01	616	X	-0.120009
				P01	616	Y	0.12794
				P01	617	X	-0.103573
				P01	617	Y	0.260755
				P01	618	X	0.279108
				P01	618	Y	0.0534213
				P01	619	X	0.127517
				P01	619	Y	-0.0959572
				P01	620	X	0.0429223
				P01	620	Y	0.157204
				P01	621	X	0.148447
				P01	621	Y	-0.163868
				P01	622	X	0.0305339
				P01	622	Y	0.116162
				P01	623	X	-0.193877
				P01	623	Y	-0.238409
				P01	624	X	0.0683844
				P01	624	Y	0.228645
				P01	625	X	0.115919
				P01	625	Y	0.19248
				P01	626	X	-0.0712343
				P01	626	Y	-0.284907
				P01	627	X	0.294762
				P01	627	Y	0.143548
				P01	628	X	-0.258647
				P01	628	Y	-0.233171
				P01	629	X	-0.330576
				P01	629	Y	-0.0387427
				P01	630	X	0.054637
				P01	630	Y	0.293412
				P01	631	X	0.109214
				P01	631	Y	0.240837
				P01	632	X	-0.0697569
				P01	632	Y	-0.286196
				P01	633	X	-0.330917
				P01	633	Y	0.163435
				P01	634	X	-0.462429
				P01	634	Y	0.199505
				P01	635	X	-0.0909427
				P01	635	Y	0.139758
				P01	636	X	0.316343
				P01	636	Y	0.0735589
				P01	637	X	-0.269574
				P01	637	Y	-0.142201
				P01	638	X	0.0913969
				P01	638	Y	-0.111389
				P01	639	X	0.245645
				P01	639	Y	0.144567
				P01	640	X	-0.25561
				P01	640	Y	0.168274
				P01	641	X	0.226926
				P01	641	Y	0.172157
				P01	642	X	0.189005
				P01	642	Y	0.161961
				P01	643	X	0.185542
				P01	643	Y	0.229258
				P01	644	X	0.0118395
				P01	644	Y	0.0894443
				P01	645	X	0.0317293
				P01	645	Y	-0.196498
				P01	646	X	-0.185103
				P01	646	Y	-0.388273
				P01	647	X	0.0842016
				P01	647	Y	-0.287712
				P01	648	X	-0.139333
				P01	648	Y	0.240348
				P01	649	X	-0.303067
				P01	649	Y	-0.0973457
				P01	650	X	0.016329
				P01	650	Y	0.369328
				P01	651	X	0.148718
				P01	651	Y	0.257311
				P01	652	X	0.107584
				P01	652	Y	-0.0506209
				P01	653	X	-0.479429
				P01	653	Y	0.253885
				P01	654	X	0.0919749
				P01	654	Y	-0.0815011
				P01	655	X	-0.148871
				P01	655	Y	-0.33837
				P01	656	X	-0.244522
				P01	656	Y	0.151062
				P01	657	X	0.0369218
				P01	657	Y	-0.322887
				P01	658	X	0.116321
				P01	658	Y	-0.238757
				P01	659	X	-0.461826
				P01	659	Y	0.104276
				P01	660	X	-0.0285359
				P01	660	Y	0.230592
				P01	661	X	0.0899615
				P01	661	Y	0.121787
				P01	662	X	-0.113377
				P01	662	Y	-0.142466
				P01	663	X	-0.315932
				P01	663	Y	0.126611
				P01	664	X	-0.0974059
				P01	664	Y	0.220536
				P01	665	X	-0.176124
				P01	665	Y	0.0687263
				P01	666	X	0.162972
				P01	666	Y	-0.0509083
				P01	667	X	0.0682122
				P01	667	Y	0.171777
				P01	668	X	-0.0231628
				P01	668	Y	0.182029
				P01	669	X	0.0350436
				P01	669	Y	0.216708
				P01	670	X	-0.632426
				P01	670	Y	-0.146576
				P01	671	X	0.088107
				P01	671	Y	-0.131508
				P01	672	X	0.0192306
				P01	672	Y	-0.0912733
				P01	673	X	-0.0654482
				P01	673	Y	0.0764521
				P01	674	X	-0.32031
				P01	674	Y	0.277111
				P01	675	X	0.318355
				P01	675	Y	-0.173641
				P01	676	X	0.162924
				P01	676	Y	0.0798256
				P01	677	X	-0.263503
				P01	677	Y	-0.231427
				P01	678	X	0.187442
				P01	678	Y	0.119236
				P01	679	X	-0.243494
				P01	679	Y	0.0251183
				P01	680	X	-0.130476
				P01	680	Y	-0.253789
				P01	681	X	-0.228475
				P01	681	Y	0.160042
				P01	682	X	-0.309516
				P01	682	Y	0.0991352
				P01	683	X	0.404722
				P01	683	Y	-0.081561
				P01	684	X	0.0937973
				P01	684	Y	-0.168816
				P01	685	X	0.367374
				P01	685	Y	-0.200223
				P01	686	X	0.131103
				P01	686	Y	-0.0830064
				P01	687	X	0.381558
				P01	687	Y	-0.1791
				P01	688	X	0.283009
				P01	688	Y	0.302716
				P01	689	X	0.232804
				P01	689	Y	0.0252292
				P01	690	X	-0.358688
				P01	690	Y	-0.12972
				P01	691	X	-0.10617
				P01	691	Y	-0.151219
				P01	692	X	-0.193233
				P01	692	Y	0.219553
				P01	693	X	0.0346183
				P01	693	Y	-0.0656824
				P01	694	X	-0.00504481
				P01	694	Y	-0.367365
				P01	695	X	0.0371876
				P01	695	Y	0.126605
				P01	696	X	0.368237
				P01	696	Y	0.00459836
				P01	697	X	0.193941
				P01	697	Y	-0.0178453
				P01	698	X	0.0936313
				P01	698	Y	0.176714
				P01	699	X	-0.111859
				P01	699	Y	-0.00696818
				P01	700	X	-0.0944203
				P01	700	Y	0.0192744
				P01	701	X	0.268352
				P01	701	Y	-0.0610638
				P01	702	X	-0.125678
				P01	702	Y	-0.109489
				P01	703	X	-0.0633019
				P01	703	Y	0.0877297
				P01	704	X	-0.0215489
				P01	704	Y	0.161946
				P01	705	X	-0.556292
				P01	705	Y	0.0858454
				P01	706	X	0.0460082
				P01	706	Y	-0.105872
				P01	707	X	0.0798549
				P01	707	Y	-0.135889
				P01	708	X	0.313015
				P01	708	Y	0.122236
				P01	709	X	-0.16253
				P01	709	Y	0.14555
				P01	710	X	0.246138
				P01	710	Y	-0.206188
				P01	711	X	-0.242873
				P01	711	Y	-0.107706
				P01	712	X	0.012272
				P01	712	Y	0.175756
				P01	713	X	-0.193031
				P01	713	Y	-0.328692
				P01	714	X	0.189412
				P01	714	Y	0.24271
				P01	715	X	0.323855
				P01	715	Y	-0.0290952
				P01	716	X	-0.232138
				P01	716	Y	-0.354687
				P01	717	X	-0.262528
				P01	717	Y	0.45551
				P01	718	X	-0.10809
				P01	718	Y	-0.119142
				P01	719	X	-0.0301109
				P01	719	Y	-0.163344
				P01	720	X	-0.297027
				P01	720	Y	0.300137
				P01	721	X	-0.1575
				P01	721	Y	0.0271901
				P01	722	X	0.366352
				P01	722	Y	0.214794
				P01	723	X	-0.060787
				P01	723	Y	0.173092
				P01	724	X	-0.339808
				P01	724	Y	-0.194079
				P01	725	X	-0.0158269
				P01	725	Y	-0.151954
				P01	726	X	0.0996044
				P01	726	Y	0.117502
				P01	727	X	0.289838
				P01	727	Y	0.161609
				P01	728	X	-0.428924
				P01	728	Y	-0.0344194
				P01	729	X	0.0254246
				P01	729	Y	0.0766534
				P01	730	X	0.0103326
				P01	730	Y	0.115523
				P01	731	X	-0.433384
				P01	731	Y	0.0972476
				P01	732	X	-0.214115
				P01	732	Y	-0.267855
				P01	733	X	0.0901801
				P01	733	Y	0.254293
				P01	734	X	-0.0918952
				P01	734	Y	0.109473
				P01	735	X	-0.075826
				P01	735	Y	0.19095
				P01	736	X	0.1766
				P01	736	Y	-0.183288
				P01	737	X	0.136686
				P01	737	Y	-0.148397
				P01	738	X	-9.23129e-05
				P01	738	Y	0.104311
				P01	739	X	-0.13524
				P01	739	Y	-0.0747032
				P01	740	X	0.4354
				P01	740	Y	0.105644
				P01	741	X	0.00880154
				P01	741	Y	-0.11339
				P01	742	X	0.204613
				P01	742	Y	0.25785
				P01	743	X	-0.0191986
				P01	743	Y	0.0839726
				P01	744	X	0.205461
				P01	744	Y	0.0152022
				P01	745	X	0.0931896
				P01	745	Y	0.19112
				P01	746	X	-0.184553
				P01	746	Y	0.0394639
				P01	747	X	0.16486
				P01	747	Y	-0.226481
				P01	748	X	-0.192818
				P01	748	Y	0.130344
				P01	749	X	-0.250462
				P01	749	Y	0.0894801
				P01	750	X	0.0395931
				P01	750	Y	-0.10134
				P01	751	X	-0.48575
				P01	751	Y	-0.328731
				P01	752	X	-0.109361
				P01	752	Y	-0.173635
				P01	753	X	-0.0371541
				P01	753	Y	-0.276044
				P01	754	X	-0.272032
				P01	754	Y	-0.052038
				P01	755	X	-0.018739
				P01	755	Y	0.269103
				P01	756	X	0.0563419
				P01	756	Y	-0.117548
				P01	757	X	-0.0207924
				P01	757	Y	0.104355
				P01	758	X	0.379372
				P01	758	Y	-0.185398
				P01	759	X	-0.204971
				P01	759	Y	0.177528
				P01	760	X	0.054154
				P01	760	Y	-0.123035
				P01	761	X	-0.0517221
				P01	761	Y	-0.196083
				P01	762	X	0.28241
				P01	762	Y	0.164897
				P01	763	X	0.155704
				P01	763	Y	-0.121648
				P01	764	X	0.117804
				P01	764	Y	-0.0214125
				P01	765	X	0.37091
				P01	765	Y	0.142569
				P01	766	X	-0.324556
				P01	766	Y	0.179421
				P01	767	X	-0.0898944
				P01	767	Y	0.32063
				P01	768	X	0.364783
				P01	768	Y	0.00590463
				P01	769	X	-0.0675917
				P01	769	Y	0.0874523
				P01	770	X	0.101137
				P01	770	Y	0.1411
				P01	771	X	-0.183079
				P01	771	Y	-0.256026
				P01	772	X	0.0270663
				P01	772	Y	-0.0106917
				P01	773	X	0.0520316
				P01	773	Y	-0.116598
				P01	774	X	0.151121
				P01	774	Y	-0.209407
				P01	775	X	0.244279
				P01	775	Y	0.133877
				P01	776	X	0.166096
				P01	776	Y	-0.1262
				P01	777	X	-0.048075
				P01	777	Y	0.0362267
				P01	778	X	0.289077
				P01	778	Y	0.170035
				P01	779	X	0.115929
				P01	779	Y	-0.0681082
				P01	780	X	-0.0735533
				P01	780	Y	0.138748
				P01	781	X	-0.219178
				P01	781	Y	-0.217952
				P01	782	X	0.165145
				P01	782	Y	0.119135
				P01	783	X	0.0615923
				P01	783	Y	-0.0214028
				P01	784	X	0.18898
				P01	784	Y	0.0106014
				P01	785	X	0.114357
				P01	785	Y	0.280297
				P01	786	X	0.564385
				P01	786	Y	0.10863
				P01	787	X	-0.364196
				P01	787	Y	0.164184
				P01	788	X	0.166763
				P01	788	Y	0.0738331
				P01	789	X	-0.0413646
				P01	789	Y	-0.0528469
				P01	790	X	0.17281
				P01	790	Y	-0.137583
				P01	791	X	-0.153175
				P01	791	Y	-0.0915847
				P01	792	X	-0.332276
				P01	792	Y	-0.39207
				P01	793	X	0.217638
				P01	793	Y	-0.121936
				P01	794	X	0.252785
				P01	794	Y	0.122849
				P01	795	X	-0.25005
				P01	795	Y	0.00137756
				P01	796	X	0.217763
				P01	796	Y	-0.160984
				P01	797	X	0.0645686
				P01	797	Y	-0.188481
				P01	798	X	-0.369268
				P01	798	Y	0.168268
				P01	799	X	0.309713
				P01	799	Y	0.0803605
				P01	800	X	0.152936
				P01	800	Y	0.21746
				P01	801	X	0.162328
				P01	801	Y	0.056738
				P01	802	X	0.415447
				P01	802	Y	-0.11617
				P01	803	X	-0.162927
				P01	803	Y	-0.0963644
				P01	804	X	-0.219845
				P01	804	Y	0.0639232
				P01	805	X	-0.140771
				P01	805	Y	-0.368424
				P01	806	X	-0.47513
				P01	806	Y	0.152337
				P01	807	X	0.607034
				P01	807	Y	-0.135783
				P01	808	X	-0.00904308
				P01	808	Y	0.0328902
				P01	809	X	0.0790003
				P01	809	Y	0.138372
				P01	810	X	-0.0485348
				P01	810	Y	0.266247
				P01	811	X	-0.0115552
				P01	811	Y	-0.0957616
				P01	812	X	0.118815
				P01	812	Y	-0.220971
				P01	813	X	0.147588
				P01	813	Y	0.440806
				P01	814	X	0.369792
				P01	814	Y	0.0520607
				P01	815	X	-0.301441
				P01	815	Y	0.0831938
				P01	816	X	0.344125
				P01	816	Y	0.155664
				P01	817	X	0.395629
				P01	817	Y	-0.339252
				P01	818	X	0.0778791
				P01	818	Y	-0.113565
				P01	819	X	0.0107691
				P01	819	Y	-0.127172
				P01	820	X	0.11194
				P01	820	Y	0.0253902
				P01	821	X	-0.285382
				P01	821	Y	0.0579233
				P01	822	X	0.132117
				P01	822	Y	0.144808
				P01	823	X	-0.324252
				P01	823	Y	0.163213
				P01	824	X	-0.0396455
				P01	824	Y	-0.0756864
				P01	825	X	0.0202479
				P01	825	Y	0.0286026
				P01	826	X	0.102607
				P01	826	Y	-0.00784774
				P01	827	X	-0.373697
				P01	827	Y	0.173383
				P01	828	X	0.278314
				P01	828	Y	-0.012459
				P01	829	X	-0.123638
				P01	829	Y	-0.135421
				P01	830	X	-0.22282
				P01	830	Y	-0.119152
				P01	831	X	-0.105308
				P01	831	Y	-0.0245787
				P01	832	X	0.190876
				P01	832	Y	-0.194153
				P01	833	X	0.1199
				P01	833	Y	-0.0609625
				P01	834	X	-0.302072
				P01	834	Y	0.0187337
				P01	835	X	0.345103
				P01	835	Y	0.0402782
				P01	836	X	-0.107516
				P01	836	Y	-0.177452
				P01	837	X	0.110976
				P01	837	Y	-0.127106
				P01	838	X	0.116975
				P01	838	Y	-0.0462203
				P01	839	X	0.0356409
				P01	839	Y	-0.228674
				P01	840	X	-0.197905
				P01	840	Y	-0.132242
				P01	841	X	0.308936
				P01	841	Y	-0.150315
				P01	842	X	0.204216
				P01	842	Y	-0.119807
				P01	843	X	0.0896578
				P01	843	Y	-0.0129736
				P01	844	X	-0.0517281
				P01	844	Y	0.126447
				P01	845	X	-0.0290634
				P01	845	Y	0.308272
				P01	846	X	0.0797125
				P01	846	Y	0.177761
				P01	847	X	0.094294
				P01	847	Y	-0.240109
				P01	848	X	-0.169468
				P01	848	Y	0.173056
				P01	849	X	0.116358
				P01	849	Y	-0.154566
				P01	850	X	-0.192147
				P01	850	Y	0.04534
				P01	851	X	-0.209572
				P01	851	Y	-0.0643457
				P01	852	X	0.0409586
				P01	852	Y	0.0432408
				P01	853	X	0.487502
				P01	853	Y	0.124362
				P01	854	X	-0.0453399
				P01	854	Y	-0.113477
				P01	855	X	0.0457162
				P01	855	Y	0.0992758
				P01	856	X	-0.241302
				P01	856	Y	-0.110528
				P01	857	X	0.0421749
				P01	857	Y	-0.176237
				P01	858	X	0.132276
				P01	858	Y	0.330194
				P01	859	X	0.198806
				P01	859	Y	0.29323
				P01	860	X	-0.35589
				P01	860	Y	0.0625499
				P01	861	X	0.207437
				P01	861	Y	-0.231466
				P01	862	X	-0.20405
				P01	862	Y	-0.0162355
				P01	863	X	0.242602
				P01	863	Y	0.0531009
				P01	864	X	0.0656606
				P01	864	Y	-0.244879
				P01	865	X	-0.064188
				P01	865	Y	-0.021354
				P01	866	X	-0.101016
				P01	866	Y	-0.117725
				P01	867	X	0.315356
				P01	867	Y	0.168639
				P01	868	X	-0.0240321
				P01	868	Y	0.0214495
				P01	869	X	-0.476359
				P01	869	Y	0.18002
				P01	870	X	-0.082363
				P01	870	Y	0.0907772
				P01	871	X	0.371447
				P01	871	Y	-0.0117808
				P01	872	X	-0.106544
				P01	872	Y	-0.10289
				P01	873	X	-0.373605
				P01	873	Y	-0.162695
				P01	874	X	0.285516
				P01	874	Y	-0.49059
				P01	875	X	0.0727679
				P01	875	Y	0.0616318
				P01	876	X	-0.0490509
				P01	876	Y	0.0852903
				P01	877	X	-0.158592
				P01	877	Y	-0.291151
				P01	878	X	-0.0898576
				P01	878	Y	-0.301519
				P01	879	X	0.0879739
				P01	879	Y	0.38169
				P01	880	X	-0.30875
				P01	880	Y	-0.0993773
				P01	881	X	0.204243
				P01	881	Y	-0.119434
				P01	882	X	0.0104403
				P01	882	Y	-0.274677
				P01	883	X	-0.0468787
				P01	883	Y	-0.253726
				P01	884	X	-0.000541776
				P01	884	Y	-0.158919
				P01	885	X	0.116813
				P01	885	Y	0.268242
				P01	886	X	0.233305
				P01	886	Y	0.0423857
				P01	887	X	0.440821
				P01	887	Y	-0.175592
				P01	888	X	0.425792
				P01	888	Y	-0.380433
				P01	889	X	-0.155877
				P01	889	Y	0.0561491
				P01	890	X	0.396553
				P01	890	Y	-0.0472988
				P01	891	X	-0.112322
				P01	891	Y	-0.126244
				P01	892	X	-0.00386191
				P01	892	Y	0.263884
				P01	893	X	-0.183021
				P01	893	Y	-0.128889
				P01	894	X	-0.377599
				P01	894	Y	-0.252809
				P01	895	X	0.387793
				P01	895	Y	-0.244874
				P01	896	X	-0.0749053
				P01	896	Y	0.0373705
				P01	897	X	0.0147454
				P01	897	Y	0.303557
				P01	898	X	-0.116603
				P01	898	Y	-0.0147936
				P01	899	X	-0.147451
				P01	899	Y	-0.164385
				P01	900	X	-0.169645
				P01	900	Y	0.298479
				P01	901	X	-0.223594
				P01	901	Y	-0.27824
				P01	902	X	0.345018
				P01	902	Y	-0.11565
				P01	903	X	0.0784876
				P01	903	Y	0.125331
				P01	904	X	0.222469
				P01	904	Y	0.0503813
				P01	905	X	0.0538254
				P01	905	Y	-0.103877
				P01	906	X	0.0362011
				P01	906	Y	0.0731676
				P01	907	X	0.595213
				P01	907	Y	-0.354603
				P01	908	X	0.0288663
				P01	908	Y	-0.147483
				P01	909	X	-0.0686785
				P01	909	Y	0.170282
				P01	910	X	0.154563
				P01	910	Y	-0.115934
				P01	911	X	-0.00740213
				P01	911	Y	0.165302
				P01	912	X	0.057678
				P01	912	Y	-0.143578
				P01	913	X	0.35176
				P01	913	Y	0.130953
				P01	914	X	-0.0888136
				P01	914	Y	-0.0738206
				P01	915	X	0.235163
				P01	915	Y	0.0806118
				P01	916	X	-0.121635
				P01	916	Y	-0.354979
				P01	917	X	0.0460185
				P01	917	Y	-0.222541
				P01	918	X	-0.250447
				P01	918	Y	0.0492883
				P01	919	X	0.201678
				P01	919	Y	0.00408466
				P01	920	X	-0.540734
				P01	920	Y	-0.185185
				P01	921	X	0.368819
				P01	921	Y	0.0848187
				P01	922	X	-0.42043
				P01	922	Y	0.0467189
				P01	923	X	-0.0195911
				P01	923	Y	0.192794
				P01	924	X	-0.122786
				P01	924	Y	-0.122557
				P01	925	X	0.343522
				P01	925	Y	0.120821
				P01	926	X	-0.231328
				P01	926	Y	0.00574979
				P01	927	X	-0.0579515
				P01	927	Y	-0.224729
				P01	928	X	-0.283281
				P01	928	Y	-0.0521552
				P01	929	X	0.113882
				P01	929	Y	-0.0621051
				P01	930	X	0.191294
				P01	930	Y	0.0733244
				P01	931	X	0.413013
				P01	931	Y	0.0726924
				P01	932	X	-0.197242
				P01	932	Y	0.187351
				P01	933	X	0.157424
				P01	933	Y	-0.0163261
				P01	934	X	-0.135302
				P01	934	Y	-0.20665
				P01	935	X	0.157125
				P01	935	Y	-0.0070322
				P01	936	X	-0.108483
				P01	936	Y	0.0290016
				P01	937	X	-0.212351
				P01	937	Y	-0.160456
				P01	938	X	-0.13219
				P01	938	Y	-0.0808278
				P01	939	X	0.112637
				P01	939	Y	0.0067315
				P01	940	X	0.0462143
				P01	940	Y	0.24649
				P01	941	X	0.3738
				P01	941	Y	0.0871955
				P01	942	X	-0.0171103
				P01	942	Y	0.155836
				P01	943	X	-0.183107
				P01	943	Y	0.266985
				P01	944	X	-0.0153151
				P01	944	Y	0.211662
				P01	945	X	0.364598
				P01	945	Y	-0.0197744
				P01	946	X	-0.0325714
				P01	946	Y	0.326187
				P01	947	X	-0.139612
				P01	947	Y	-0.133242
				P01	948	X	-0.322112
				P01	948	Y	-0.139053
				P01	949	X	-0.0273931
				P01	949	Y	0.228312
				P01	950	X	0.10468
				P01	950	Y	-0.0975918
				P01	951	X	0.363792
				P01	951	Y	-0.290843
				P01	952	X	-0.0231326
				P01	952	Y	-0.0866372
				P01	953	X	0.0522136
				P01	953	Y	0.23333
				P01	954	X	-0.112821
				P01	954	Y	0.110903
				P01	955	X	0.0497078
				P01	955	Y	0.0696769
				P01	956	X	0.457871
				P01	956	Y	-0.0480239
				P01	957	X	0.0478764
				P01	957	Y	0.0366719
				P01	958	X	0.065432
				P01	958	Y	0.0564073
				P01	959	X	-0.0438915
				P01	959	Y	-0.0553437
				P01	960	X	0.0459728
				P01	960	Y	0.357216
				P01	961	X	-0.0490986
				P01	961	Y	-0.144364
				P01	962	X	-0.058024
				P01	962	Y	-0.136763
				P01	963	X	-0.303346
				P01	963	Y	0.0450171
				P01	964	X	0.0761853
				P01	964	Y	-0.293999
				P01	965	X	0.114703
				P01	965	Y	0.105952
				P01	966	X	0.0608717
				P01	966	Y	0.0895528
				P01	967	X	-0.326252
				P01	967	Y	-0.124882
				P01	968	X	0.394264
				P01	968	Y	0.0505825
				P01	969	X	-0.089013
				P01	969	Y	-0.153423
				P01	970	X	-0.0868738
				P01	970	Y	-0.103648
				P01	971	X	0.130359
				P01	971	Y	-0.0912394
				P01	972	X	-0.227125
				P01	972	Y	-0.280409
				P01	973	X	0.0769124
				P01	973	Y	-0.138933
				P01	974	X	0.146764
				P01	974	Y	-0.00441395
				P01	975	X	-0.309207
				P01	975	Y	0.0883466
				P01	976	X	-0.00975081
				P01	976	Y	0.0722262
				P01	977	X	-0.331432
				P01	977	Y	-0.102264
				P01	978	X	0.000589273
				P01	978	Y	-0.232765
				P01	979	X	-0.116221
				P01	979	Y	0.0646421
				P01	980	X	-0.255985
				P01	980	Y	0.266556
				P01	981	X	-0.339739
				P01	981	Y	0.238547
				P01	982	X	0.281025
				P01	982	Y	-0.0848348
				P01	983	X	-0.204924
				P01	983	Y	-0.0442482
				P01	984	X	0.329233
				P01	984	Y	-0.329335
				P01	985	X	-0.312203
				P01	985	Y	0.0228793
				P01	986	X	0.102791
				P01	986	Y	0.0746088
				P01	987	X	0.0307416
				P01	987	Y	0.272103
				P01	988	X	-0.102109
				P01	988	Y	0.122334
				P01	989	X	0.0344024
				P01	989	Y	-0.041442
				P01	990	X	0.119046
				P01	990	Y	-0.148047
				P01	991	X	0.271049
				P01	991	Y	-0.182199
				P01	992	X	-0.250041
				P01	992	Y	0.032261
				P01	993	X	0.160112
				P01	993	Y	-0.0639853
				P01	994	X	-0.320319
				P01	994	Y	0.0297217
				P01	995	X	-0.0289208
				P01	995	Y	0.414319
				P01	996	X	0.0849082
				P01	996	Y	-0.163698
				P01	997	X	0.02903
				P01	997	Y	-0.0272261
				P01	998	X	0.0106883
				P01	998	Y	-0.266481
				P01	999	X	0.305612
				P01	999	Y	-0.151352
[truncated: 20,002 more rows]

## Sheet: Figure 4E
Participant	ROI	Pearson's r
P01	V1	0.625136
P02	V1	0.698925
P03	V1	0.877086
P04	V1	0.884697
P05	V1	0.442868
P06	V1	1.03206
P07	V1	0.979594
P08	V1	0.720332
P09	V1	0.824229
P10	V1	0.799839
P11	V1	0.815711
P01	V2	0.726993
P02	V2	0.836633
P03	V2	0.901423
P04	V2	0.908895
P05	V2	0.296015
P06	V2	1.28556
P07	V2	0.917955
P08	V2	0.722079
P09	V2	1.25398
P10	V2	0.928312
P11	V2	0.712673
P01	V3	0.809389
P02	V3	0.938694
P03	V3	0.758319
P04	V3	0.944917
P05	V3	0.393124
P06	V3	1.19322
P07	V3	0.744016
P08	V3	0.661267
P09	V3	0.96405
P10	V3	0.873388
P11	V3	0.679253
P01	V4	0.0592667
P02	V4	0.315822
P03	V4	0.525655
P04	V4	0.52221
P05	V4	0.197373
P06	V4	0.836072
P07	V4	0.511377
P08	V4	0.496357
P09	V4	0.683246
P10	V4	0.444309
P11	V4	0.524395
P01	V3AB	0.76774
P02	V3AB	0.470089
P03	V3AB	0.654766
P04	V3AB	0.813045
P05	V3AB	0.592898
P06	V3AB	0.916798
P07	V3AB	0.867956
P08	V3AB	0.53284
P09	V3AB	0.764602
P10	V3AB	0.662461
P11	V3AB	0.728976
P01	IPS0-1	0.368068
P02	IPS0-1	0.588887
P03	IPS0-1	0.449368
P04	IPS0-1	0.714356
P05	IPS0-1	0.526476
P06	IPS0-1	0.698731
P07	IPS0-1	0.573634
P08	IPS0-1	0.525621
P09	IPS0-1	0.448011
P10	IPS0-1	0.616218
P11	IPS0-1	0.594057
P01	IPS2-3-4	0.247793
P02	IPS2-3-4	0.439426
P03	IPS2-3-4	0.485829
P04	IPS2-3-4	0.331352
P05	IPS2-3-4	0.143649
P06	IPS2-3-4	0.515608
P07	IPS2-3-4	0.34155
P08	IPS2-3-4	0.383207
P09	IPS2-3-4	0.50176
P10	IPS2-3-4	0.407935
P11	IPS2-3-4	0.157297
P01	LO1/2	0.242924
P02	LO1/2	0.257726
P03	LO1/2	0.364007
P04	LO1/2	0.347587
P05	LO1/2	0.15285
P06	LO1/2	0.719741
P07	LO1/2	0.630392
P08	LO1/2	0.32208
P09	LO1/2	0.455199
P10	LO1/2	0.472826
P11	LO1/2	0.269356
P01	TO1/2	0.205896
P02	TO1/2	0.19667
P03	TO1/2	0.400338
P04	TO1/2	0.244042
P05	TO1/2	-0.0120746
P06	TO1/2	0.814111
P07	TO1/2	0.274815
P08	TO1/2	0.050608
P09	TO1/2	0.155956
P10	TO1/2	0.56326
P11	TO1/2	0.513634
P01	DLPFC	-0.0050516
P02	DLPFC	0.0263931
P03	DLPFC	0.180011
P04	DLPFC	0.485144
P05	DLPFC	-0.12588
P06	DLPFC	0.170767
P07	DLPFC	-0.165009
P08	DLPFC	0.182483
P09	DLPFC	0.0200374
P10	DLPFC	0.000580112
P11	DLPFC	0.365353

[truncated: 8 more sheets: Figure 4F, Figure 5B, Figure 5C, Figure 5D, Figure 6A, Figure 6B, Figure 6C, Figure 6D]
